# Supplementary material for: Government spending shocks and default risk in emerging markets
Source: PLoS One. 2023 Jul 20;18(7):e0288802. doi: 10.1371/journal.pone.0288802 (PMC10358995; doi:10.1371/journal.pone.0288802)
Supplement: S1 Dataset — (XLSX) [file pone.0288802.s002.xlsx]

## Sheet: Sheet1
Quarter	Countries	gc	gdp	gcgdp	ca	reer	drate	prcon	fixedinv	spread	latin	euro	asian	dev	fixed	flex	open	closed	htarf	ltarf	large	small	hdebt	ldebt	debt
1993Q1	Argentina	-0.0704832	-0.117286	0.131701	-0.0119544			-0.131728	-0.289001		1			1	1			1	1		1			1
1993Q2	Argentina	-0.0548023	-0.0854246	0.134198	-0.0249664			-0.0939033	-0.188684		1			1	1			1	1		1			1
1993Q3	Argentina	-0.0403797	-0.0621007	0.135921	-0.0272358			-0.0728929	-0.118907		1			1	1			1	1		1			1	-0.269251
1993Q4	Argentina	-0.0721338	-0.0509672	0.138092	-0.0315058			-0.064354	-0.0690023	351.75	1			1	1			1	1		1			1	-0.261114
1994Q1	Argentina	-0.0232243	-0.0340523	0.129392	-0.0363976			-0.0351684	-0.0321684	738.52	1			1	1			1	1		1			1	-0.286963
1994Q2	Argentina	-0.0444174	-0.011089	0.130028	-0.0344866	-0.0138245		-0.00807513	0.0276741	772.832	1			1	1			1	1		1			1	-0.231433
1994Q3	Argentina	-0.0286299	-0.00638618	0.132902	-0.0288268	-0.0153375		-0.00978048	0.0308852	672.575	1			1	1			1	1		1			1	-0.213807
1994Q4	Argentina	-0.0551492	0.00781912	0.134824	-0.0250638	-0.0294714		-0.0024717	0.0538427	1073.94	1			1	1			1	1		1			1	-0.170112
1995Q1	Argentina	-0.0358232	-0.00616982	0.119992	-0.0131201	-0.00550997		-0.0253802	0.025905	1487.76	1			1	1			1	1		1			1	-0.155579
1995Q2	Argentina	-0.0212436	-0.043557	0.133267	0.00503792	-0.0349952		-0.0557874	-0.106099	1206.05	1			1	1			1	1		1			1	-0.129171
1995Q3	Argentina	-0.0294393	-0.0464843	0.134076	-0.00152911	0.000471802		-0.0601842	-0.119568	1177.83	1			1	1			1	1		1			1	-0.132039
1995Q4	Argentina	0.0127365	-0.0382123	0.145996	-0.00755149	0.000294764		-0.0436972	-0.109249	886.704	1			1	1			1	1		1			1	-0.101976
1996Q1	Argentina	0.00850727	-0.0107633	0.12017	-0.00563024	-0.00314371		-0.0151957	-0.0383819	858.833	1			1	1			1	1		1			1	-0.111622
1996Q2	Argentina	0.00216215	0.0112936	0.122691	-0.00514535	-0.00887918		0.00613114	0.0266352	681.658	1			1	1			1	1		1			1	-0.0652381
1996Q3	Argentina	0.00652709	0.0337048	0.124062	-0.00880276	-0.00384033		0.0234126	0.0781485	573.3	1			1	1			1	1		1			1	-0.0147655
1996Q4	Argentina	0.0214281	0.0511579	0.132554	-0.00740366	0.00617912		0.0442246	0.10617	493.177	1			1	1			1	1		1			1	0.0491596
1997Q1	Argentina	0.0370045	0.0710272	0.113036	-0.0141018	0.021535		0.0734265	0.155358	429.661	1			1	1			1	1		1			1	0.071555
1997Q2	Argentina	0.0465304	0.0845678	0.118589	-0.0226432	-0.000670095		0.0875325	0.227509	320.847	1			1	1			1	1		1			1	0.0965003
1997Q3	Argentina	0.0124757	0.107894	0.118323	-0.0257691	0.019267		0.118621	0.25619	294.865	1			1	1			1	1		1			1	0.157789
1997Q4	Argentina	0.0731927	0.119473	0.131718	-0.0262865	0.00356715		0.129915	0.276195	455.7	1			1	1			1	1		1			1	0.230634
1998Q1	Argentina	0.0553242	0.12248	0.113268	-0.0267335	0.03171		0.119973	0.339386	392.406	1			1	1			1	1		1			1	0.261295
1998Q2	Argentina	0.0735077	0.139422	0.122064	-0.0255281	-0.00517405		0.147732	0.331721	503.456	1			1	1			1	1		1			1	0.26694
1998Q3	Argentina	0.0845223	0.133598	0.127599	-0.0273037	0.0115014		0.140841	0.299519	902.775	1			1	1			1	1		1			1	0.314136
1998Q4	Argentina	0.0719694	0.104691	0.136432	-0.0224192	-0.0252436		0.124409	0.244709	704.68	1			1	1			1	1		1			1	0.26868
1999Q1	Argentina	0.083499	0.0887607	0.125526	-0.0160571	0.112932		0.106827	0.18804	682.83	1			1	1			1	1		1			1	0.314362
1999Q2	Argentina	0.0801353	0.0736946	0.134312	-0.014965	-0.0130853		0.100669	0.171737	756.066	1			1	1			1	1		1			1	0.317872
1999Q3	Argentina	0.0868234	0.0667969	0.140875	-0.0227083	0.0126582		0.0975437	0.159963	663.005	1			1	1			1	1		1			1	0.294612
1999Q4	Argentina	0.100426	0.0790643	0.147508	-0.0160617	-0.00831535		0.112103	0.160537	532.69	1			1	1			1	1		1			1	0.320571
2000Q1	Argentina	0.084471	0.0710254	0.127392	-0.00834805	-0.01473		0.100351	0.140406	564.165	1			1	1			1	1		1			1	0.299018
2000Q2	Argentina	0.0661504	0.0498651	0.135403	-0.00744764	0.00608933		0.0846607	0.0797099	674.237	1			1	1			1	1		1			1	0.307357
2000Q3	Argentina	0.083975	0.042059	0.141712	-0.00880266	0.00151975		0.0786887	0.0756595	674.552	1			1	1			1	1		1			1	0.356883
2000Q4	Argentina	0.0800127	0.0395613	0.146291	-0.00233418	0.0204625		0.0704964	0.0578341	769.585	1			1	1			1	1		1			1	0.338259
2001Q1	Argentina	0.0730906	0.0353236	0.131651	-0.00436131	-0.00730324		0.0653969	0.0202255	966.745	1			1	1			1	1		1			1	0.304753
2001Q2	Argentina	0.0452222	0.0208123	0.139335	0.00120885	0.0473017		0.0432166	-0.0110534	1050.32	1			1	1			1	1		1			1	0.348268
2001Q3	Argentina	0.038828	-0.0332499	0.143427	0.0198563	0.0104205		-0.0116273	-0.139045	1615.43	1			1	1			1	1		1			1	0.315691
2001Q4	Argentina	-0.00776433	-0.0986855	0.152456	0.0359753	-0.0136933		-0.0820991	-0.314793	5363.14	1			1	1			1	1		1			1	0.244815
2002Q1	Argentina	-0.0257606	-0.156366	0.134694	0.105342	-0.639282		-0.147573	-0.607116	5030.29	1			1		1		1	1		1		1		0.145549
2002Q2	Argentina	-0.0256089	-0.159549	0.115197	0.147961	-0.33918		-0.182286	-0.60109	7078.43	1			1		1		1	1		1		1		0.152234
2002Q3	Argentina	-0.0559639	-0.166535	0.120509	0.173869	0.0268884		-0.187802	-0.61331	6475.18	1			1		1		1	1		1		1		0.033921
2002Q4	Argentina	-0.0529092	-0.164437	0.122693	0.156964	0.0703756		-0.181392	-0.542241	6342.28	1			1		1		1	1		1		1		0.0330534
2003Q1	Argentina	-0.0541848	-0.136504	0.111294	0.147146	0.0850094		-0.154836	-0.434435	6096.2	1			1		1		1	1		1		1		-0.0052844
2003Q2	Argentina	-0.0230167	-0.114002	0.110074	0.118977	0.0329062		-0.134289	-0.349816	4485.3	1			1		1		1	1		1		1		0.0462497
2003Q3	Argentina	-0.0669256	-0.0988368	0.11525	0.099577	-0.017238		-0.116797	-0.288013	5354.71	1			1		1		1	1		1		1		-0.128889
2003Q4	Argentina	-0.0819514	-0.089517	0.120394	0.0867513	-0.0287663		-0.100749	-0.194269	5484.93	1			1		1		1	1		1		1		-0.189334
2004Q1	Argentina	-0.0794788	-0.0736501	0.106119	0.0824605	-0.0208173	2.7	-0.0826349	-0.0809948	4839.93	1			1		1		1	1		1		1		-0.275113
2004Q2	Argentina	-0.0675381	-0.0725543	0.105879	0.0773055	0.0374895	2.7	-0.0880851	-0.0987222	5087.3	1			1		1		1	1		1		1		-0.31456
2004Q3	Argentina	-0.0598638	-0.0604053	0.114475	0.0692874	-0.0326638	2.7	-0.065097	-0.0651112	5389.14	1			1		1		1	1		1		1		-0.334029
2004Q4	Argentina	-0.0568673	-0.0437517	0.118048	0.0639204	-0.0306419	2.2	-0.048963	-0.0430836	4526.51	1			1		1		1	1		1		1		-0.334655
2005Q1	Argentina	-0.0652884	-0.0322684	0.112662	0.0676327	0.0128794	2.7	-0.0387597	-0.0129974	5105.14	1			1		1		1	1		1		1		-0.397781
2005Q2	Argentina	-0.0558861	-0.0208396	0.112373	0.0445478	0.0108892	2.7	-0.0298428	0.0625334	462.295	1			1		1		1	1		1		1		-0.538546
2005Q3	Argentina	-0.0348807	-0.0137885	0.124322	0.0677916	0.00359434	3	-0.0208479	0.0766322	349.126	1			1		1		1	1		1		1		-0.490492
2005Q4	Argentina	-0.0367959	-0.00536409	0.125779	0.0552999	-0.0213394	3	-0.0157781	0.12872	503.721	1			1		1		1	1		1		1		-0.503838
2006Q1	Argentina	-0.0335956	0.00460664	0.11979	0.0593525	-0.0201348	3.5	-0.0109248	0.122856	344.373	1			1		1		1	1		1			1	-0.472892
2006Q2	Argentina	-0.0473653	0.00946732	0.120352	0.0516886	0.00350354	3.5	0.00649233	0.151734	384.657	1			1		1		1	1		1			1	-0.406232
2006Q3	Argentina	-0.0499932	0.0194993	0.125763	0.0482971	0.00311986	3.5	0.00377161	0.179284	341.988	1			1		1		1	1		1			1	-0.382704
2006Q4	Argentina	-0.0438498	0.026191	0.129796	0.0605253	0.0133422	3.5	0.0107031	0.162442	215.746	1			1		1		1	1		1			1	-0.322961
2007Q1	Argentina	-0.0225415	0.0301399	0.124032	0.0460502	-0.00191939	3.5	0.0221149	0.168384	204.387	1			1		1		1	1		1			1	-0.29024
2007Q2	Argentina	-0.0329217	0.0358502	0.126682	0.0364112	-0.0204945	3.5	0.0411838	0.180927	324.704	1			1	1			1	1		1			1	-0.0562654
2007Q3	Argentina	-0.024495	0.0531205	0.131167	0.0245203	-0.028639	3.5	0.0387291	0.20358	397.912	1			1	1			1	1		1			1	0.047268
2007Q4	Argentina	-0.0127184	0.0592721	0.133805	0.0617526	-0.0337716	3.5	0.0460273	0.217074	409.72	1			1	1			1	1		1			1	0.129122
2008Q1	Argentina	-0.0134483	0.0541306	0.121722	0.0543151	-0.0171828	3.5	0.0488294	0.253627	581.182	1			1	1			1	1		1			1	0.173625
2008Q2	Argentina	-0.019887	0.0562078	0.129171	0.0120449	-0.0120639	3.5	0.0546449	0.201358	614.025	1			1	1			1	1		1			1	0.198477
2008Q3	Argentina	-0.018481	0.061086	0.139824	0.0566799	0.0411165	3.25	0.0495206	0.173469	952.906	1			1	1			1	1		1			1	0.133731
2008Q4	Argentina	-0.00434591	0.036978	0.144983	0.0316369	0.0833064	2.25	0.022803	0.0888984	1703.88	1			1	1			1	1		1			1	-0.0296087
2009Q1	Argentina	-0.00728865	0.011768	0.142754	0.0531551	-0.0362033	2	-0.00447288	-0.00347104	1893.85	1			1	1			1	1		1			1	-0.0493397
2009Q2	Argentina	-0.0276619	-0.00849799	0.149017	0.0655502	-0.102128	2	-0.0175798	-0.0287378	1062.14	1			1	1			1	1		1			1	-0.0456634
2009Q3	Argentina	-0.000249539	-0.0106556	0.156878	0.0431925	-0.0666903	2	-0.0165923	-0.0703223	783.524	1			1	1			1	1		1			1	-0.0980761
2009Q4	Argentina	0.00619101	-0.00293151	0.157401	0.0501427	-0.0155368	2.125	-0.0155305	-0.0558138	659.707	1			1	1			1	1		1			1	-0.146163
2010Q1	Argentina	0.00838555	0.0110269	0.149105	0.0311351	0.0409069		-0.00412709	0.00211212	645.826	1			1	1			1	1		1			1	-0.108551
2010Q2	Argentina	0.0203296	0.0214604	0.145357	0.0402839	0.0155109		-0.00313944	0.0257713	844.898	1			1	1			1	1		1			1	-0.100398
2010Q3	Argentina	0.0167219	0.0139135	0.148967	0.0358431	-0.00673159		0.00422174	0.0387673	688.534	1			1	1			1	1		1			1	-0.0150868
2010Q4	Argentina	0.0126926	0.0210498	0.153246	0.0232808	-0.0252134		0.0228021	0.0481304	507.037	1			1	1			1	1		1			1	0.00529197
2011Q1	Argentina	0.0333795	0.030416	0.146619	0.0220148	-0.0167432		0.0282168	0.0469526	539.407	1			1				1			1			1	0.109445
2011Q2	Argentina	0.0545869	0.041669	0.144723	0.0220226	-0.0386491		0.0360382	0.109047	567.878	1			1				1			1			1	0.153876
2011Q3	Argentina	0.0435075	0.0310981	0.151181	0.023344	0.00861196		0.0387512	0.052498	993.075	1			1				1			1			1	0.233954
2011Q4	Argentina	0.0456612	0.0124906	0.162332	0.0219363	0.0419813		0.0320229	-0.0148201	925.188	1			1				1			1			1	0.206736
2012Q1	Argentina	0.0420894	-0.00110942	0.166809	0.0268431	-0.0124276		0.0180742	-0.0694636	880.144	1			1				1			1				0.236918
2012Q2	Argentina	0.0376045	-0.0291265	0.164706	0.0166628	0.0360629		0.000610213	-0.204431	1088.1	1			1				1			1				0.254009
2012Q3	Argentina	0.0198093	-0.0413156	0.164119	0.0271545	-0.00250221		-0.0167083	-0.130707	897.096	1			1				1			1				0.259532
2012Q4	Argentina	0.0157726	-0.0490997	0.169003	0.0208685	-0.0295959		-0.00457366	-0.18384	990.628	1			1				1			1				0.147632
1993Q1	Brazil										1			1		1		1	1		1			1
1993Q2	Brazil										1			1		1		1	1		1			1
1993Q3	Brazil										1			1		1		1	1		1			1	-0.205803
1993Q4	Brazil										1			1		1		1	1		1			1	-0.193299
1994Q1	Brazil										1			1		1		1	1		1			1	-0.143817
1994Q2	Brazil					-0.0124902				1186.38	1			1		1		1	1		1			1	-0.200104
1994Q3	Brazil					-0.0108136				737.343	1			1	1			1	1		1			1	-0.230331
1994Q4	Brazil					0.11386				918.689	1			1	1			1	1		1			1	-0.256733
1995Q1	Brazil			0.227082	-0.0196368	0.0228586				1440.69	1			1	1			1	1		1			1	-0.230715
1995Q2	Brazil			0.208753	-0.0187138	-0.0334719				1118.68	1			1	1			1	1		1			1	-0.183007
1995Q3	Brazil			0.204732	-0.0117135	0.0270933				974.272	1			1	1			1	1		1			1	-0.0968584
1995Q4	Brazil			0.203582	-0.00997103	0.0195889				946.913	1			1	1			1	1		1			1	-0.0584212
1996Q1	Brazil	0.0198488	-0.00493531	0.210947	-0.010845	0.0231443		-0.0429226	-0.12517	843.06	1			1	1			1	1		1			1	0.000175553
1996Q2	Brazil	0.0293225	-0.00873712	0.196488	-0.0128525	0.0160571		-0.0367893	-0.0873016	689.393	1			1	1			1	1		1			1	0.0502649
1996Q3	Brazil	0.0578556	0.0178133	0.196432	-0.0195566	0.000448114	25.05	-0.0141788	-0.0433299	534.165	1			1	1			1	1		1			1	0.0908846
1996Q4	Brazil	-0.0978402	0.00959568	0.201095	-0.024209	-0.00743704	25.34	0.0408559	0.00423498	518.307	1			1	1			1	1		1			1	0.152422
1997Q1	Brazil	0.0120569	0.0147585	0.215697	-0.0238632	0.0251312	23.87	0.0227666	0.0219084	465.952	1			1	1			1	1		1			1	0.192769
1997Q2	Brazil	0.00290822	0.0205094	0.19936	-0.0230432	0.005369	23.58	0.0245355	0.0463067	392.631	1			1	1			1	1		1			1	0.236248
1997Q3	Brazil	-0.0142335	0.019583	0.193975	-0.0219502	0.00131253	23.58	0.00822081	0.0649448	360.365	1			1	1			1	1		1			1	0.286953
1997Q4	Brazil	-0.00725688	0.0256771	0.189193	-0.0189663	-0.00637686	45.09	0.0097951	0.0625334	519.614	1			1	1			1	1		1			1	0.299654
1998Q1	Brazil	0.0040496	0.00256426	0.224071	-0.0213253	0.0220275	38.54	0.0119987	0.0727814	441.264	1			1	1			1	1		1			1	0.379356
1998Q2	Brazil	0.00625536	0.0136953	0.201166	-0.0175436	-0.0176369	29.41	0.00208499	0.0833535	660.428	1			1	1			1	1		1			1	0.381451
1998Q3	Brazil	0.0199982	0.0043849	0.202154	-0.0194508	-0.0220104	42.34	0.00452741	0.0699608	1332.22	1			1	1			1	1		1			1	0.278998
1998Q4	Brazil	0.00941063	-0.0128481	0.199689	-0.0199135	-0.0564413	39.41	-0.0108858	0.029132	1239.35	1			1	1			1	1		1			1	0.186376
1999Q1	Brazil	-0.00832457	-0.0163427	0.217744	-0.0136574	-0.360771	46	-0.00920502	0.000904439	1043.51	1			1	1			1	1		1			1	0.127962
1999Q2	Brazil	-0.00222547	-0.0157983	0.197729	-0.0157934	0.0571061	24.45	-0.0113445	-0.00522134	947.181	1			1		1		1	1		1			1	0.0835941
1999Q3	Brazil	0.0117452	-0.0209912	0.20211	-0.0141469	-0.0661926	21.77	-0.00466445	-0.0297313	988.963	1			1		1		1	1		1			1	0.046832
1999Q4	Brazil	0.0243012	-0.0115342	0.196227	-0.0122517	-0.0100221	21.37	0.00672995	-0.00861054	638.222	1			1		1		1	1		1			1	0.0852164
2000Q1	Brazil	0.00304937	0.00247184	0.194381	-0.0147464	0.0962109	21.2235	0.00719001	0.00222135	679.318	1			1		1		1	1		1			1	0.0906681
2000Q2	Brazil	-0.0111964	-0.000586439	0.184486	-0.0155228	0.0042506	20.401	0.0161341	0.0414282	724.871	1			1		1		1	1		1			1	0.0840467
2000Q3	Brazil	-0.0321719	0.00162512	0.174783	-0.0177763	0.0261646	18.892	0.0302613	0.0384602	699.933	1			1		1		1	1		1			1	0.104707
2000Q4	Brazil	-0.0265341	0.008149	0.211961	-0.0231944	-0.0375561	18.516	0.0298298	0.0734355	748.117	1			1		1		1	1		1			1	0.142475
2001Q1	Brazil	-0.0106089	0.00959337	0.186553	-0.0199462	-0.0430854	17.7	0.0246106	0.0916736	804.685	1			1		1		1	1		1			1	0.163976
2001Q2	Brazil	-0.0143807	-0.003089	0.186266	-0.0163842	-0.0988386	19.63	0.0207362	0.0567367	844.053	1			1		1		1	1		1			1	0.151528
2001Q3	Brazil	-0.0208705	-0.0180983	0.17587	-0.0120785	-0.0900705	21.44	-0.00352905	0.029886	1163.37	1			1		1		1	1		1			1	0.138086
2001Q4	Brazil	-0.0102105	-0.0239033	0.240513	-0.00821983	0.0245351	21.43	-0.00376915	-0.0372582	863.837	1			1		1		1	1		1			1	0.0929961
2002Q1	Brazil	0.0163205	-0.0162879	0.201042	-0.00316895	0.148108	21.1	0.00545167	-0.0401935	716.167	1			1		1		1	1		1			1	0.0884934
2002Q2	Brazil	0.010918	-0.0112701	0.203549	-0.00205021	-0.0303046	19.28	0.0151194	-0.0366056	1559.59	1			1		1		1	1		1			1	0.072223
2002Q3	Brazil	0.00292345	-0.00771443	0.178964	0.0307242	-0.224504	24.968	0.00267797	-0.0351657	2412.46	1			1		1		1	1		1			1	0.0186708
2002Q4	Brazil	-0.00437273	-0.00484394	0.236874	0.0311909	-0.123607	30.416	-0.00948862	-0.0227258	1459.87	1			1		1		1	1		1			1	-0.0435819
2003Q1	Brazil	-0.0147501	-0.0221079	0.178622	0.0251677	0.0698586	33.895	-0.013729	-0.0528072	1050.09	1			1		1		1	1		1			1	-0.0286306
2003Q2	Brazil	-0.0171406	-0.0310233	0.190648	0.0283562	0.151592	33.651	-0.0345108	-0.133714	797.664	1			1		1		1	1		1			1	-0.0584966
2003Q3	Brazil	-0.00968314	-0.0291698	0.183139	0.0310523	0.0232123	28.281	-0.0373976	-0.132667	692.463	1			1		1		1	1		1			1	-0.0534397
2003Q4	Brazil	0.00882149	-0.0248649	0.21998	0.032729	-0.00420754	23.924	-0.0390116	-0.0973829	459.191	1			1		1		1	1		1			1	-0.163136
2004Q1	Brazil	-0.00685544	-0.0118897	0.174244	0.0358807	-0.00840867	23.163	-0.034956	-0.0681499	554.425	1			1		1		1	1		1			1	-0.153331
2004Q2	Brazil	0.0173718	-0.0027434	0.180936	0.0410518	-0.0301543	22.747	-0.0329933	-0.0489248	645.679	1			1		1		1	1		1			1	-0.223282
2004Q3	Brazil	0.00771896	0.00175717	0.181528	0.0403739	0.0361847	23.059	-0.0228507	-0.0328158	466.011	1			1		1		1	1		1			1	-0.267958
2004Q4	Brazil	0.000164786	0.00354677	0.22809	0.0362633	0.0485095	24.551	-0.00943485	-0.0548383	376.007	1			1		1		1	1		1			1	-0.312874
2005Q1	Brazil	0.00470643	-0.00432778	0.184654	0.0383045	0.0464813	26.111	-0.0206313	-0.0783577	454.535	1			1		1		1	1		1			1	-0.300756
2005Q2	Brazil	0.000486384	0.00716806	0.185874	0.0354769	0.090807	26.93	-0.0151115	-0.0444156	409.159	1			1		1		1	1		1			1	-0.313515
2005Q3	Brazil	-0.0018444	-0.00942642	0.185295	0.0343085	0.0636761	26.783	-0.0138877	-0.0514209	340.661	1			1		1		1	1		1			1	-0.327349
2005Q4	Brazil	-0.0100533	-0.00817271	0.236854	0.0341673	0.0599068	25.336	-0.0107697	-0.0528013	308.468	1			1		1		1	1		1			1	-0.309752
2006Q1	Brazil	-0.00588228	0.00258821	0.187513	0.0312257	0.0250655	23.739	-0.00750277	-0.0120139	232.231	1			1		1		1	1		1			1	-0.216592
2006Q2	Brazil	-0.0189335	-0.00694438	0.18702	0.0271684	-0.0145919	22.087	-0.00434266	-0.0253735	252.06	1			1		1		1	1		1			1	-0.21581
2006Q3	Brazil	-0.0171651	0.00204792	0.186518	0.0310352	-0.0018174	21.021	-0.00218734	-0.018412	232.331	1			1		1		1	1		1			1	-0.23536
2006Q4	Brazil	0.0152561	0.00353402	0.236295	0.0258563	0.00673374	19.977	0.000198737	0.000913774	189.844	1			1		1		1	1		1			1	-0.200353
2007Q1	Brazil	0.00699954	0.0167269	0.191166	0.0221362	0.0187941	19.502	0.00938653	0.0241909	166.994	1			1		1		1	1		1			1	-0.0496562
2007Q2	Brazil	0.0205561	0.020234	0.193311	0.0195165	0.0429307	18.752	0.00985748	0.0524208	159.511	1			1		1		1	1		1			1	0.0422505
2007Q3	Brazil	0.0117805	0.0232546	0.190124	0.0111597	0.0275247	17.893	0.00598066	0.0656936	172.459	1			1		1		1	1		1			1	0.0625332
2007Q4	Brazil	0.00766847	0.0295624	0.232941	0.00837095	0.0447066	17.851	0.0225814	0.0811877	220.105	1			1		1		1	1		1			1	0.0916946
2008Q1	Brazil	0.0163702	0.0413632	0.191656	0.00277097	0.00977261	17.85	0.0235354	0.103566	283.036	1			1		1		1	1		1			1	0.142538
2008Q2	Brazil	0.00397876	0.045654	0.190466	0.000853626	0.0330206	18.815	0.0245344	0.142186	227.22	1			1		1		1	1		1			1	0.236662
2008Q3	Brazil	0.0266484	0.0521206	0.187348	0.00263984	0.0135706	20.193	0.0251063	0.169873	332.615	1			1		1		1	1		1			1	0.118195
2008Q4	Brazil	-0.00834947	-0.00195744	0.236199	0.00252216	-0.219345	20.48	0.00244682	0.0459607	429.054	1			1		1		1	1		1			1	-0.0290811
2009Q1	Brazil	0.013964	-0.0250599	0.209938	0.0012238	0.0181688	18.405	-0.000245601	-0.112256	424.053	1			1		1		1	1		1			1	-0.169534
2009Q2	Brazil	-0.00627945	-0.0176717	0.198455	0.00287277	0.0960058	16.112	0.00955458	-0.0743328	281.786	1			1		1		1	1		1			1	-0.134724
2009Q3	Brazil	-0.00178693	-0.00279122	0.194802	-0.00258146	0.0882058	15.169	0.0171689	-0.00241461	234.237	1			1		1		1	1		1			1	-0.0869502
2009Q4	Brazil	0.0165458	0.00864472	0.241742	-0.00772888	0.0523237		0.0178836	0.0559123	188.531	1			1		1		1	1		1			1	-0.109293
2010Q1	Brazil	0.0104834	0.0210693	0.199329	-0.0100274	-0.00692402		0.0236409	0.0689169	182.301	1			1		1		1	1		1			1	-0.0349951
2010Q2	Brazil	0.0120951	0.0232891	0.201584	-0.0104469	0.0359194		0.01807	0.083049	247.381	1			1		1		1	1		1			1	0.0298654
2010Q3	Brazil	0.0129037	0.0223015	0.196384	-0.0129588	0.0124279		0.0243734	0.0960567	202.607	1			1		1		1	1		1			1	0.143689
2010Q4	Brazil	0.0104704	0.0188628	0.24483	-0.00782976	0.0117546		0.0282044	0.0733644	189.065	1			1		1		1	1		1			1	0.150014
2011Q1	Brazil	-0.00599109	0.017942	0.186723	-0.00782592	0.0221799		0.0198343	0.0653478	173.641	1			1				1			1			1	0.173632
2011Q2	Brazil	0.00417162	0.0110287	0.201702	-0.0073091	0.030044		0.0130393	0.0506646	149.539	1			1				1			1			1	0.202869
2011Q3	Brazil	-0.0104976	-0.000963133	0.192784	-0.00674584	-0.0165411		-0.00353631	0.0270146	277.329	1			1				1			1			1	0.155497
2011Q4	Brazil	-0.0121147	-0.0120495	0.24272	-0.00871487	-0.0619015		-0.0115949	-0.00399676	225.29	1			1				1			1			1	0.114904
2012Q1	Brazil	-0.0120604	-0.0204961	0.196541	-0.0118143	0.0258932		-0.0181288	-0.0537382	176.994	1			1				1			1				0.114047
2012Q2	Brazil	-0.00614257	-0.0303795	0.20744	-0.013569	-0.0871091		-0.0268013	-0.0877304	207.568	1			1				1			1				0.0540251
2012Q3	Brazil	-0.0169664	-0.0387771	0.200408	-0.0132155	-0.0219086		-0.0332986	-0.131824	162.27	1			1				1			1				0.00598646
2012Q4	Brazil	-0.0174025	-0.0453206	0.250428	-0.0178097	-0.0144103		-0.0392236	-0.154519	140.402	1			1				1			1				-0.0278905
1993Q1	Bulgaria						51					1		1		1	1			1		1	1
1993Q2	Bulgaria						48					1		1		1	1			1		1	1
1993Q3	Bulgaria						44					1		1		1	1			1		1	1		0.603082
1993Q4	Bulgaria						52					1		1		1	1			1		1	1		0.574792
1994Q1	Bulgaria		0.184909	0.222633	-0.156164		62	0.215607	0.368289			1		1		1	1			1		1	1		0.61951
1994Q2	Bulgaria		0.163566	0.205778	0.038692	0.0151735	62	0.193678	0.404021			1		1		1	1			1		1	1		0.648252
1994Q3	Bulgaria		0.138439	0.157696	-0.0100364	0.0579977	72	0.128815	0.207663	1420.23		1		1		1	1			1		1	1		0.248665
1994Q4	Bulgaria		-0.103313	0.142726	0.0329264	0.0160333	72	0.0757769	0.124632	1690.61		1		1		1	1			1		1	1		0.0662873
1995Q1	Bulgaria	0.162354	0.0844007	0.164882	0.0403941	0.059372	72	0.0429667	0.260786	2154.19		1		1		1	1		1			1	1		0.149716
1995Q2	Bulgaria	0.215865	0.0518436	0.19251	0.0280578	0.0430426	48	0.0138735	0.383165	1560.05		1		1		1	1		1			1	1		0.151527
1995Q3	Bulgaria	0.275671	0.116994	0.148741	0.0345668	0.0142688	34	0.0495518	0.348227	1485.59		1		1		1	1		1			1	1		0.129901
1995Q4	Bulgaria	0.33681	0.0619286	0.168773	-0.013212	0.00902028	34	0.051534	0.310819	1347.15		1		1		1	1		1			1	1		0.127387
1996Q1	Bulgaria	0.117392	0.0149011	0.156655	-0.0285259	-0.0102958	49	0.0562361	0.0997621	1480.27		1		1		1	1			1		1	1		0.100136
1996Q2	Bulgaria	-0.0454901	-0.031293	0.173125	-0.00979265	-0.166893	108	0.0159815	-0.0159694	1390.93		1		1		1	1			1		1	1		0.0551764
1996Q3	Bulgaria	-0.21288	-0.0639023	0.11671	0.0185256	-0.0514024	300	-0.00637404	-0.0952671	1452.04		1		1		1	1			1		1	1		-0.0182471
1996Q4	Bulgaria	-0.205569	-0.0682227	0.131016	0.0555914	-0.00333092	180	-0.00984347	-0.0725293	1211.71		1		1		1	1			1		1	1		0.0608915
1997Q1	Bulgaria	-0.196159	-0.0894395	0.128106	0.220398	-0.0293532	216	-0.0874406	-0.194938	1071.02		1		1	1		1			1		1	1		-0.134368
1997Q2	Bulgaria	-0.130033	-0.0764389	0.167849	0.0216016	0.387039	10.12	-0.0913487	-0.499444	641.806		1		1	1		1			1		1	1		-0.123424
1997Q3	Bulgaria	-0.113063	-0.0652783	0.103028	0.0192409	-0.00325197	6.03	-0.12597	-0.416799	462.814		1		1	1		1			1		1	1		-0.168323
1997Q4	Bulgaria	-0.259894	-0.0645519	0.142135	0.0377391	0.0386215	6.65	-0.153912	-0.41259	621.906		1		1	1		1			1		1	1		-0.140071
1998Q1	Bulgaria	-0.0244044	-0.0506382	0.180263	0.0492454	0.0168129	5.41	-0.150988	-0.150436	514.917		1		1	1		1			1		1	1		-0.139215
1998Q2	Bulgaria	-0.026097	-0.0560203	0.197139	0.0373019	0.0163685	5.2	-0.131318	-0.364565	670.442		1		1	1		1			1		1	1		-0.504907
1998Q3	Bulgaria	-0.0572766	-0.0570126	0.145311	0.0113592	0.00477684	5.08	-0.111748	-0.28235	1137.86		1		1	1		1			1		1	1		-0.535228
1998Q4	Bulgaria	-0.0823549	-0.0581078	0.159966	-0.0466055	0.0278951	5.08	-0.0802563	-0.184212	849.749		1		1	1		1			1		1	1		-0.471406
1999Q1	Bulgaria	-0.0660793	-0.0670797	0.183771	-0.0472174	-0.00273922	4.79	-0.0615691	-0.306997	911.183		1		1	1		1			1		1	1		-0.472354
1999Q2	Bulgaria	-0.0711956	-0.0672981	0.191671	-0.0657333	-0.0158228	4.75	-0.082204	-0.196673	910.692		1		1	1		1			1		1	1		-0.508956
1999Q3	Bulgaria	-0.0660915	-0.0639272	0.142101	-0.0507531	0.0296629	4.5	-0.0742255	-0.0668917	876.691		1		1	1		1			1		1	1		-0.463826
1999Q4	Bulgaria	-0.0363184	-0.0747375	0.199729	-0.0339287	-0.00268942	4.46	-0.0886374	-0.188357	625.525		1		1	1		1			1		1	1		-0.504362
2000Q1	Bulgaria	-0.0236044	-0.057329	0.192998	-0.0712348	0.00722839	3.56	-0.0782546	-0.0778288	702.538		1		1	1		1			1		1	1		-0.478793
2000Q2	Bulgaria	-0.0209462	-0.0502961	0.184724	-0.0347889	0.000265001	4.05	-0.0465562	-0.108973	719.219		1		1	1		1			1		1	1		-0.534586
2000Q3	Bulgaria	0.0210015	-0.0551199	0.164717	-0.0493725	0.0299677	4.01	-0.0500508	-0.153742	765.684		1		1	1		1			1		1	1		-0.473803
2000Q4	Bulgaria	0.00730206	-0.0455262	0.216816	-0.0645437	0.00370368	4.63	-0.0415357	-0.24293	771.532		1		1	1		1			1		1	1		-0.286293
2001Q1	Bulgaria	-0.00880529	-0.0454025	0.192658	-0.0660587	0.0192877	4.15	-0.0157668	-0.0988039	767		1		1	1		1			1		1	1		-0.282857
2001Q2	Bulgaria	-0.00194129	-0.0454843	0.190727	-0.0981979	0.0101642	4.47	-0.0244195	-0.0935131	669.736		1		1	1		1			1		1	1		-0.287516
2001Q3	Bulgaria	-0.0136633	-0.0411821	0.164436	-0.116365	0.0182303	4.76	-0.0308195	-0.0333009	682.483		1		1	1		1			1		1	1		-0.188194
2001Q4	Bulgaria	0.00996889	-0.0361086	0.20749	-0.0928262	0.00830537	4.65	-0.0487228	-0.0492014	432.671		1		1	1		1			1		1	1		-0.402709
2002Q1	Bulgaria	-0.00461513	-0.0356117	0.180674	-0.076992	0.00705306	4.43	-0.0516084	-0.138142	415.902		1		1	1		1			1		1	1		-0.177328
2002Q2	Bulgaria	-0.0322418	-0.0303289	0.186541	-0.0799404	0.0142613	3.71	-0.0459246	-0.0624794	368.333		1		1	1		1			1		1	1		-0.373371
2002Q3	Bulgaria	-0.0101896	-0.024154	0.161442	-0.0692597	0.015749	3.75	-0.0308648	-0.0917037	396.355		1		1	1		1			1		1	1		-0.379881
2002Q4	Bulgaria	-0.0112697	-0.0264832	0.224666	-0.105058	-0.00589264	3.31	-0.0149427	-0.0608868	290.866		1		1	1		1			1		1	1		-0.200765
2003Q1	Bulgaria	0.0234251	-0.0176213	0.189463	-0.0854937	0.0125476	2.56	-0.0128356	-0.117967	252.565		1		1	1		1			1		1	1		-0.131109
2003Q2	Bulgaria	0.0510778	-0.0141179	0.191629	-0.114745	0.0197888	2.52	-0.00927335	-0.040724	228.551		1		1	1		1			1		1	1		-0.288591
2003Q3	Bulgaria	0.0458591	-0.0119322	0.164842	-0.106378	-0.000101902	2.59	-0.00834204	-0.0706913	235.257		1		1	1		1			1		1	1		-0.328953
2003Q4	Bulgaria	0.0441969	0.00149508	0.246157	-0.114953	0.0250377	2.83	-0.00166429	0.00699866	176.838		1		1	1		1			1		1	1		-0.277319
2004Q1	Bulgaria	0.0571254	0.0066022	0.189794	-0.123746	0.0178323	2.55	0.00642525	0.017245	165.313		1		1	1		1			1		1	1		-0.239071
2004Q2	Bulgaria	0.0390154	0.0155344	0.181588	-0.12399	-0.00128859	2.44	0.0253429	-0.0285568	136.532		1		1	1		1			1		1	1		-0.202955
2004Q3	Bulgaria	0.054765	0.0254407	0.163361	-0.0990139	0.00859142	2.39	0.0291814	-0.0378773	115.075		1		1	1		1			1		1	1		0.0691306
2004Q4	Bulgaria	0.0565235	0.0284027	0.238549	-0.129936	0.00207381	2.37	0.0383293	-0.00526929	76.8721		1		1	1		1			1		1	1		0.166012
2005Q1	Bulgaria	0.0423901	0.0367662	0.183404	-0.132271	-0.0017562	1.91	0.0478563	0.0739969	86.3769		1		1	1		1			1		1		1	0.165123
2005Q2	Bulgaria	0.0464913	0.041013	0.188478	-0.148533	0.00325244	2.06	0.0384076	0.176716	84.201		1		1	1		1			1		1		1	0.224131
2005Q3	Bulgaria	0.0387814	0.0441853	0.154511	-0.165388	-0.00463766	2.04	0.0475755	0.181682	71.1365		1		1	1		1			1		1		1	0.0679464
2005Q4	Bulgaria	0.0295397	0.0523847	0.206797	-0.163072	0.00648997	2.05	0.0559467	0.234076	90.2872		1		1	1		1			1		1		1	0.154066
2006Q1	Bulgaria	0.0526498	0.0578461	0.186313	-0.177038	0.0175477	2.28	0.065146	0.196658	82.9762		1		1	1		1			1		1	1		0.23395
2006Q2	Bulgaria	0.063199	0.0641103	0.176594	-0.149338	0.0278448	2.56	0.0821501	0.179204	104.822		1		1	1		1			1		1	1		0.311276
2006Q3	Bulgaria	0.0532718	0.0744601	0.146028	-0.192665	-0.000857589	2.94	0.0958305	0.280334	87.4207		1		1	1		1			1		1	1		0.283875
2006Q4	Bulgaria	0.0391671	0.0788625	0.211042	-0.195469	0.00661623	3.26	0.110705	0.227463	65.6292		1		1	1		1			1		1	1		0.461689
2007Q1	Bulgaria	0.0483409	0.0845439	0.156039	-0.214304	0.0100862	3.52	0.117834	0.278405	66.9689		1		1	1		1			1		1	1		0.670632
2007Q2	Bulgaria	0.0258879	0.0920749	0.16039	-0.178702	0.00374382	3.84	0.135664	0.246517	67.8761		1		1	1		1			1		1	1		0.647913
2007Q3	Bulgaria	0.0237742	0.0950086	0.135782	-0.20233	0.05164	4.09	0.142999	0.257234	90.1265		1		1	1		1			1		1	1		0.709522
2007Q4	Bulgaria	0.0419105	0.105567	0.208824	-0.209176	0.0195734	4.58	0.149239	0.269308	153.326		1		1	1		1			1		1	1		0.88493
2008Q1	Bulgaria	0.0129394	0.109903	0.155123	-0.220092	0.0217386	4.83	0.157375	0.29037	221.422		1		1	1		1			1		1	1		0.968395
2008Q2	Bulgaria	0.0155173	0.114042	0.158752	-0.24644	0.0223737	4.96	0.131192	0.47974	204.441		1		1	1		1			1		1	1		1.05919
2008Q3	Bulgaria	0.00904487	0.118237	0.133273	-0.196693	0.0070187	5.23	0.114455	0.403366	301.503		1		1	1		1			1		1	1		0.978512
2008Q4	Bulgaria	0.0385885	0.116495	0.212839	-0.181686	0.00488518	5.77	0.0871444	0.401834	674.12		1		1	1		1			1		1	1		0.899364
2009Q1	Bulgaria	-0.0268918	0.0326984	0.168528	-0.127835	0.0254948	3.49	0.0409731	0.245128	590.869		1		1	1		1			1		1	1		0.748889
2009Q2	Bulgaria	-0.0217586	0.0200184	0.178383	-0.106719	0.00464908	2.35	0.0163096	0.23485	430.826		1		1	1		1			1		1	1		0.703977
2009Q3	Bulgaria	-0.0223746	0.00838278	0.143844	-0.0967637	-0.00135105	1.57	-0.0041237	0.129437	238.224		1		1	1		1			1		1	1		0.604096
2009Q4	Bulgaria	-0.0705386	-0.00764857	0.163669	-0.0436873	-0.00693859		-0.0274472	-0.0364925	178.539		1		1	1		1			1		1	1		0.491431
2010Q1	Bulgaria	-0.0333266	-0.0192201	0.195672	-0.0471235	-0.0235882		-0.0286003	-0.0500338	157.33		1		1	1		1			1		1	1		0.281481
2010Q2	Bulgaria	-0.0326027	-0.0225045	0.158029	-0.0320272	-0.0140063		-0.0333179	-0.0845774	333.682		1		1	1		1			1		1	1		0.082321
2010Q3	Bulgaria	-0.0233167	-0.0279677	0.127672	0.00718418	0.00443178		-0.0501745	-0.198576	256.067		1		1	1		1			1		1	1		0.089678
2010Q4	Bulgaria	-0.0184408	-0.0294946	0.176385	-0.0280338	0.00648488		-0.0533537	-0.100143	194.651		1		1	1		1			1		1	1		-0.0329043
2011Q1	Bulgaria	-0.0062872	-0.0366796	0.16403	0.0206796	0.00716529		-0.0628476	-0.196652	184.979		1		1			1					1	1		-0.138721
2011Q2	Bulgaria	-0.00729416	-0.0436505	0.154091	0.00554637	0.0109665		-0.0696579	-0.212254	198.247		1		1			1					1	1		-0.242655
2011Q3	Bulgaria	-0.0201576	-0.0517085	0.129449	-0.0191157	0.000681013		-0.068764	-0.193201	351.481		1		1			1					1	1		-0.470793
2011Q4	Bulgaria	-0.0125606	-0.0623533	0.183492	-0.0249626	-0.0086939		-0.0701512	-0.270654	340.142		1		1			1					1	1		-0.669931
2012Q1	Bulgaria	-0.0169961	-0.0717085	0.167346	-0.0632535	-0.0159534		-0.0762126	-0.223529	247.612		1		1			1					1			-0.818496
2012Q2	Bulgaria	-0.0193388	-0.0812377	0.153267	-0.0523854	-0.00216423		-0.0793986	-0.243955	291.929		1		1			1					1			-1.01464
2012Q3	Bulgaria	-0.0210138	-0.0913982	0.131199	-0.0411496	0.00919401		-0.0883015	-0.244923	123.961		1		1			1					1			-1.1406
2012Q4	Bulgaria	-0.0267638	-0.101526	0.173219	-0.018233	0.00285712		-0.100336	-0.302325	94.104		1		1			1					1			-1.24533
1993Q1	Chile										1			1		1	1		1			1		1
1993Q2	Chile						27.572				1			1		1	1		1			1		1
1993Q3	Chile						36.87				1			1		1	1		1			1		1	-0.181551
1993Q4	Chile						7.956				1			1		1	1		1			1		1	-0.21057
1994Q1	Chile						10.428				1			1		1	1		1			1		1	-0.174947
1994Q2	Chile					0.0182354	26.08				1			1		1	1		1			1		1	-0.168595
1994Q3	Chile					0.0043065	21.699				1			1		1	1		1			1		1	-0.159316
1994Q4	Chile					0.0169742	13.893				1			1		1	1		1			1		1	-0.0541691
1995Q1	Chile					0.00360015	12.683				1			1		1	1		1			1		1	-0.102442
1995Q2	Chile					0.0467051	13.623				1			1		1	1		1			1		1	-0.0932978
1995Q3	Chile					0.0227668	27.873				1			1		1	1		1			1		1	-0.0758548
1995Q4	Chile					-0.0337364	7.956				1			1		1	1		1			1		1	0.0262498
1996Q1	Chile	-0.021669	-0.0182697	0.0946912	-0.0133314	0.00969493	13.085	-0.0234736	-0.0254066		1			1		1	1		1			1		1	-0.0327123
1996Q2	Chile	-0.0211	-0.0195507	0.112526	-0.00617501	0.0247437	17.459	-0.0181277	-0.0284479		1			1		1	1		1			1		1	-0.0493034
1996Q3	Chile	-0.0174168	-0.0181221	0.119386	-0.00929394	-0.00242781	11.882	-0.0202529	-0.0303295		1			1		1	1		1			1		1	-0.0408696
1996Q4	Chile	-0.0110327	-0.0122012	0.111904	-0.0372471	-0.00342812	11.749	-0.0120049	0.0152076		1			1		1	1		1			1		1	0.0543077
1997Q1	Chile	0.00639942	0.000302403	0.0974274	0.0125494	0.0377891	17.042	-0.0055193	0.0296506		1			1		1	1		1			1		1	0.127657
1997Q2	Chile	0.0162551	0.0150702	0.114221	-0.0158812	0.0125297	9.25	0.00642318	0.0479092		1			1		1	1		1			1		1	0.130182
1997Q3	Chile	0.0173804	0.0266782	0.120047	-0.0210293	0.0313051	11.882	0.0312078	0.105891		1			1		1	1		1			1		1	0.207303
1997Q4	Chile	0.0174136	0.0392198	0.112504	-0.0564763	0.0119371	7.956	0.0498813	0.169094		1			1		1	1		1			1		1	0.309545
1998Q1	Chile	0.0122076	0.0370367	0.0979071	-0.048825	-0.0177215	7.186	0.0559779	0.141001		1			1		1	1		1			1		1	0.310855
1998Q2	Chile	0.0114397	0.0433551	0.115586	-0.0424209	-0.00836475	11.086	0.0599751	0.184726		1			1		1	1		1			1		1	0.288901
1998Q3	Chile	0.0107129	0.0294309	0.123549	-0.0360321	-0.0146566	18.156	0.0368698	0.121504		1			1		1	1		1			1		1	0.286169
1998Q4	Chile	0.00980777	-0.0137423	0.122574	-0.00343275	-0.0132692	9.12	0.00450334	-0.0257255		1			1		1	1		1			1		1	0.248179
1999Q1	Chile	0.00756215	-0.0195944	0.107237	0.0169045	-0.00982725	8.214	-0.00529703	-0.0905826		1			1		1	1		1			1		1	0.242185
1999Q2	Chile	0.00867729	-0.0264437	0.129549	0.0180175	0.010629	6.295	-0.0225929	-0.119998	188.973	1			1		1	1		1			1		1	0.185083
1999Q3	Chile	0.0105914	-0.0121908	0.134582	0.0238467	-0.0510954	7.571	-0.00298046	-0.129325	174.038	1			1		1	1		1			1		1	0.120524
1999Q4	Chile	0.0105845	0.00184995	0.124241	0.0322901	-0.0416658	7.442	0.0155871	-0.0893467	138.789	1			1		1	1		1			1		1	0.0929175
2000Q1	Chile	0.010235	0.00092193	0.10705	0.0229033	0.0595736	13.085	0.00296506	-0.0729276	187.297	1			1		1	1		1			1		1	0.115699
2000Q2	Chile	0.0087474	-0.00819622	0.129023	-0.00400694	0.0130112	8.085	-0.00816047	-0.0655071	228.836	1			1		1	1		1			1		1	0.0804535
2000Q3	Chile	0.00689363	-0.00284091	0.135045	0.0317484	-0.0511708	8.861	-0.00424547	-0.0381562	200.285	1			1		1	1		1			1		1	0.076328
2000Q4	Chile	0.0059726	0.00058451	0.126765	0.0244444	-0.00521085	8.731	-0.00591548	-0.00134872	219.686	1			1		1	1		1			1		1	0.038114
2001Q1	Chile	0.00811868	0.00491796	0.108806	0.00728344	-0.00587393	0.481	-0.00934585	0.0196144	189.042	1			1		1	1		1			1		1	0.0407275
2001Q2	Chile	0.00492045	0.00325025	0.129056	0.0110756	-0.0254594	8.602	-0.00945076	-0.0319219	169.125	1			1		1	1		1			1		1	0.0394467
2001Q3	Chile	0.00200433	-0.0107893	0.137333	0.00830439	-0.0914411	6.5	-0.0227992	-0.0410312	220.093	1			1		1	1		1			1		1	-0.0178795
2001Q4	Chile	0.000885473	-0.0117621	0.128076	0.0339443	-0.0212944	6.5	-0.0246768	-0.0738342	174.636	1			1		1	1		1			1		1	-0.0321725
2002Q1	Chile	0.00904588	-0.0140134	0.111786	0.0204475	0.059025	5.3	-0.0299574	-0.0357362	120.1	1			1		1	1		1			1	1		-0.0660958
2002Q2	Chile	-0.000267641	-0.0202703	0.1331	0.0208923	0.0191979	4	-0.0409912	-0.0629143	209.302	1			1		1	1		1			1	1		-0.0961717
2002Q3	Chile	-0.00211696	-0.0248106	0.13963	0.00532743	-0.0643679	3	-0.0376702	-0.0560024	217.631	1			1		1	1		1			1	1		-0.120113
2002Q4	Chile	-0.0096908	-0.0152892	0.128327	0.0489008	0.00276322	3	-0.0455049	-0.0711679	176.46	1			1		1	1		1			1	1		-0.0493793
2003Q1	Chile	-0.0391645	-0.0121296	0.105768	0.0318952	-0.0645209	2.75	-0.0221631	-0.0911671	155.562	1			1		1	1		1			1	1		-0.0466347
2003Q2	Chile	-0.0406745	-0.0100915	0.122972	0.025999	-0.00116994	2.75	-0.0230426	-0.0571391	128.946	1			1		1	1		1			1	1		-0.0646417
2003Q3	Chile	-0.0455467	-0.0149138	0.12955	0.0458537	0.0219192	2.75	-0.0233378	-0.11852	102.23	1			1		1	1		1			1	1		-0.0635501
2003Q4	Chile	-0.0397237	-0.0211697	0.121887	0.0605572	0.0721682	2.45	-0.0226469	-0.110106	89.8864	1			1		1	1		1			1	1		-0.0103476
2004Q1	Chile	-0.0303075	-0.00869061	0.103523	0.0802422	0.0305389	1.75	-0.016413	-0.123442	90.5947	1			1		1	1			1		1		1	-0.0590712
2004Q2	Chile	-0.0201621	-0.00360772	0.118595	0.0917621	-0.0497171	1.75	-0.00805854	-0.0757863	83.1213	1			1		1	1			1		1		1	-0.100537
2004Q3	Chile	-0.019345	0.0128883	0.120724	0.0978828	-0.000711864	1.94	-0.00465968	-0.0430196	77.7005	1			1		1	1			1		1		1	-0.154118
2004Q4	Chile	-0.0231966	0.0125521	0.113	0.0985889	0.0227885	2.25	-3.10412e-05	0.00346605	63.9581	1			1		1	1			1		1		1	-0.169223
2005Q1	Chile	-0.0072583	0.0093367	0.0991972	0.0699901	-0.000732977	2.75	0.00166662	0.043297	70.8257	1			1		1	1			1		1		1	-0.185447
2005Q2	Chile	-0.00322178	0.0197672	0.11374	0.0797186	0.00675962	3.25	0.00168871	0.0966799	59.5795	1			1		1	1			1		1		1	-0.214572
2005Q3	Chile	-0.00784593	0.0209723	0.117017	0.0883277	0.0635229	3.93	0.00923014	0.102724	55.216	1			1		1	1			1		1		1	-0.251634
2005Q4	Chile	-0.0154452	0.0103206	0.111351	0.10291	0.059148	4.5	0.00997105	0.111893	79.5182	1			1		1	1			1		1		1	-0.227372
2006Q1	Chile	0.0180971	0.0202995	0.0936825	0.127023	-0.0194503	4.75	0.0131516	0.0466874	72.6012	1			1		1	1			1		1		1	-0.218534
2006Q2	Chile	0.00961252	0.0228452	0.105591	0.16075	-0.0109309	5	0.0128614	0.0356489	83.2923	1			1		1	1			1		1		1	-0.127287
2006Q3	Chile	0.0127806	0.0125313	0.110783	0.187974	-0.019616	5.25	0.0107096	0.0469359	85.4068	1			1		1	1			1		1		1	-0.171114
2006Q4	Chile	-0.00794902	0.00506556	0.110406	0.126951	0.00560547	5.25	0.00870496	0.0175702	84.3333	1			1		1	1			1		1		1	-0.131675
2007Q1	Chile	0.0741932	-0.0202958	0.093218	0.158278	-0.0352645	5	0.0212125	0.0435212	84.6434	1			1		1	1			1		1		1	-0.2023
2007Q2	Chile	0.0374362	-0.0223635	0.107653	0.166316	0.010134	5	0.0214401	0.0726838	82.87	1			1		1	1			1		1		1	-0.153047
2007Q3	Chile	0.0373396	-0.0534259	0.120077	0.136753	0.0241872	5.75	0.00484417	0.0235428	124.022	1			1		1	1			1		1		1	-0.0828085
2007Q4	Chile	-0.0234125	-0.0617195	0.115302	0.0998067	0.0127932	6	5.42219e-05	0.0818913	150.709	1			1		1	1			1		1		1	0.0236603
2008Q1	Chile	-0.0357046	0.0683695	0.101132	0.0862272	0.0560671	6.25	0.0765141	0.197541	175.694	1			1		1	1			1		1		1	0.176772
2008Q2	Chile	-0.00692948	0.0577598	0.105239	0.039764	-0.023783	6.75	0.0742642	0.218259	176.711	1			1		1	1			1		1		1	0.166978
2008Q3	Chile	-0.00314124	0.0558604	0.113316	-0.0175069	-0.0570807	8.25	0.0641016	0.223849	223.179	1			1		1	1			1		1		1	0.171292
2008Q4	Chile	-0.000616589	0.0259386	0.130582	-0.0354069	-0.109443	8.25	0.0338092	0.132711	343.184	1			1		1	1			1		1		1	0.0464915
2009Q1	Chile	0.00857661	-0.00817015	0.121784	0.0311846	0.0428355	2.25	-0.00938641	0.00103884	286.485	1			1		1	1		1			1		1	0.0384509
2009Q2	Chile	0.034695	-0.0185758	0.127802	0.0775891	0.0288938	0.75	-0.0324212	-0.0758009	161.205	1			1		1	1		1			1		1	0.0091557
2009Q3	Chile	0.0315044	-0.00523663	0.124248	0.0927444	0.00607432	0.5	-0.0210573	-0.057698	138.84	1			1		1	1		1			1		1	0.0364186
2009Q4	Chile	0.032566	-0.00364437	0.132135	0.0989944	0.025515		-0.0219663	-0.0356227	95.3679	1			1		1	1		1			1		1	0.140573
2010Q1	Chile	-0.00217628	-0.0355712	0.120898	0.0495458	0.00902015		-0.0282269	-0.0730292	114.853	1			1		1	1			1		1		1	0.100782
2010Q2	Chile	0.0147404	-0.00482256	0.121114	0.0451001	-0.00221333		0.00161738	-0.00811507	146.439	1			1		1	1			1		1		1	0.0686873
2010Q3	Chile	0.0310291	0.012337	0.117495	0.0799417	0.0287294		0.0133737	-0.04225	136.485	1			1		1	1			1		1		1	0.0883997
2010Q4	Chile	0.0373083	0.0066329	0.131134	0.0774761	0.0288929		0.0186937	-0.0427672	114.527	1			1		1	1			1		1		1	0.0641618
2011Q1	Chile	0.00965455	0.00594879	0.110192	0.0381958	-0.0176283		0.0170601	-0.00918504	117.225	1			1			1					1		1	0.0702531
2011Q2	Chile	-0.0122147	-0.00184361	0.117501	0.0358088	0.00375946		0.0093542	-0.0212488	131.315	1			1			1					1		1	0.085056
2011Q3	Chile	-0.00721996	-0.00973807	0.118665	0.0169529	0.000293623		0.0025469	-0.0329516	181.031	1			1			1					1		1	0.0293998
2011Q4	Chile	-0.0136113	-0.00173958	0.132411	0.0396425	-0.0508539		-0.010107	-0.0441538	171.723	1			1			1					1		1	0.0418401
2012Q1	Chile	-0.0253814	0.000250968	0.11119	0.0127352	0.0448337		-0.0186092	-0.0677903	147.726	1			1			1					1			0.0194935
2012Q2	Chile	-0.0265747	-0.0027205	0.11866	0.00569125	3.28165e-05		-0.0227204	-0.0600248	167.254	1			1			1					1			0.00721731
2012Q3	Chile	-0.0377119	-0.00870471	0.11628	-0.0150619	0.0321301		-0.0274905	-0.0406762	143.008	1			1			1					1			-0.0126786
2012Q4	Chile	-0.00755945	-0.00503281	0.137349	0.0115038	0.000762389		-0.0289561	-0.0143359	116.201	1			1			1					1			-0.033877
1993Q1	Columbia						33.8				1			1		1		1	1			1		1
1993Q2	Columbia						33.48				1			1		1		1	1			1		1
1993Q3	Columbia						31.37				1			1		1		1	1			1		1	-0.379183
1993Q4	Columbia						33.49				1			1		1		1	1			1		1	-0.355522
1994Q1	Columbia						32.34				1			1		1		1	1			1		1	-0.331576
1994Q2	Columbia						35.25				1			1		1		1	1			1		1	-0.24684
1994Q3	Columbia						37.84				1			1		1		1	1			1		1	-0.258015
1994Q4	Columbia						44.9				1			1		1		1	1			1		1	-0.207097
1995Q1	Columbia						42.21				1			1		1		1	1			1		1	-0.163996
1995Q2	Columbia						41.02				1			1		1		1	1			1		1	-0.123505
1995Q3	Columbia						37.08				1			1		1		1	1			1		1	-0.0795621
1995Q4	Columbia						40.42				1			1		1		1	1			1		1	-0.0332111
1996Q1	Columbia						40.64				1			1		1		1	1			1		1	0.00390164
1996Q2	Columbia						39.14				1			1		1		1	1			1		1	0.0261973
1996Q3	Columbia						35.44				1			1		1		1	1			1		1	0.105755
1996Q4	Columbia						35.05				1			1		1		1	1			1		1	0.252261
1997Q1	Columbia						32.5			168.431	1			1		1		1	1			1		1	0.260277
1997Q2	Columbia					0.00893764	30.22			154.094	1			1		1		1	1			1		1	0.293691
1997Q3	Columbia					-0.0121695	29.85			170.967	1			1		1		1	1			1		1	0.32364
1997Q4	Columbia					-0.0589617	31.32			286.488	1			1		1		1	1			1		1	0.343764
1998Q1	Columbia					-0.007088	34.97			285.432	1			1		1		1	1			1		1	0.369743
1998Q2	Columbia					0.0144213	43.56			390.097	1			1		1		1	1			1		1	0.411517
1998Q3	Columbia					0.0146544	42.62			949.973	1			1		1		1	1			1		1	0.403617
1998Q4	Columbia					-0.0829779	42.28			626.214	1			1		1		1	1			1		1	0.359646
1999Q1	Columbia					0.0204945	32.32			505.88	1			1		1		1	1			1		1	0.355715
1999Q2	Columbia					-0.0400387	24.86			666.902	1			1		1		1	1			1		1	0.284488
1999Q3	Columbia					-0.111876	25.05			620.762	1			1		1		1	1			1		1	0.213157
1999Q4	Columbia					0.00260106	23.05			416.164	1			1		1		1	1			1		1	0.198139
2000Q1	Columbia	0.0204787	0.0370408	0.169313	-0.00642943	0.000708921	17.9	0.0259184	0.0445688	549.407	1			1		1		1	1			1		1	0.157068
2000Q2	Columbia	0.0192246	0.0273491	0.168865	-0.00865307	-0.0354246	19	0.0222005	0.0293523	750.901	1			1		1		1	1			1		1	0.120226
2000Q3	Columbia	0.0138522	0.0234186	0.164419	-0.00782899	-0.0351742	17.94	0.0162811	0.100701	722.099	1			1		1		1	1			1		1	0.123155
2000Q4	Columbia	0.0405418	0.0127958	0.169178	-0.0112582	0.0511566	18.28	0.00734716	0.0666748	755.053	1			1		1		1	1			1		1	0.0219395
2001Q1	Columbia	0.0260011	0.00772193	0.1718	-0.028663	-0.0467153	18.02	0.0085014	-0.225907	644.98	1			1		1		1	1			1		1	0.0248848
2001Q2	Columbia	0.00426335	-0.000982721	0.167775	-0.0328635	-0.00995877	17.7	0.00705348	0.0194423	527.74	1			1		1		1	1			1		1	-0.0235186
2001Q3	Columbia	0.0129967	-0.00260748	0.166614	-0.0285256	0.0353228	14.5	-0.00488056	0.0941618	614.893	1			1		1		1	1			1		1	0.0238031
2001Q4	Columbia	0.0181939	-0.00535794	0.169364	-0.0337377	0.0274797	13.25	-0.00270955	0.109286	507.915	1			1		1		1	1			1		1	-0.00775313
2002Q1	Columbia	-0.0207401	-0.0260885	0.168791	-0.0239956	0.0221625	12	-0.00931112	-0.155372	510.652	1			1		1		1	1			1		1	-0.0691528
2002Q2	Columbia	-0.00746414	-0.00363907	0.165028	-0.030573	-0.0110544	10	-0.0115763	0.0431063	591.987	1			1		1		1	1			1		1	-0.0916857
2002Q3	Columbia	-0.00408609	-0.016657	0.16273	-0.040345	-0.0839671	10	-0.00859676	0.033043	1066.18	1			1		1		1	1			1		1	-0.136995
2002Q4	Columbia	-0.0540995	-0.0258984	0.158885	-0.037988	-0.0255226	10	-0.0164514	-0.0405735	632.861	1			1		1		1	1			1		1	-0.0714304
2003Q1	Columbia	-0.0485699	-0.0286701	0.159092	-0.0406047	-0.0718747	11	-0.0231153	-0.0845339	594.987	1			1		1		1	1			1		1	-0.0650121
2003Q2	Columbia	-0.036778	-0.0221607	0.160235	-0.0338889	-0.00668033	12	-0.018624	-0.0220216	446.521	1			1		1		1	1			1		1	-0.0651166
2003Q3	Columbia	-0.0341558	-0.02041	0.158554	-0.0270651	0.0217545	12	-0.0144186	-0.0238787	479.496	1			1		1		1	1			1		1	-0.149698
2003Q4	Columbia	-0.0359366	-0.0185303	0.159259	-0.0337863	0.010446	12	-0.0128478	-0.00343646	426.508	1			1		1		1	1			1		1	-0.227669
2004Q1	Columbia	-0.017268	-0.0109589	0.159409	-0.0274948	0.0273057	11.5	-0.00795226	-0.0761665	379.017	1			1		1		1	1			1		1	-0.231111
2004Q2	Columbia	-0.0159485	-0.0218887	0.160934	-0.0232536	0.0187404	11.5	-0.0212214	-0.223473	483.25	1			1		1		1	1			1		1	-0.233386
2004Q3	Columbia	-0.0295508	-0.0211971	0.158316	-0.0204072	0.045775	11.5	-0.0210745	0.0592879	407.25	1			1		1		1	1			1		1	-0.213199
2004Q4	Columbia	0.00325116	-0.000559025	0.16086	-0.0225372	0.0327189	11.25	-0.0133701	0.0708396	331.537	1			1		1		1	1			1		1	-0.223197
2005Q1	Columbia	0.0134706	-0.0148321	0.164239	-0.0171036	0.0408602	11.25	-0.0214911	-0.129234	393.209	1			1		1		1	1			1		1	-0.281891
2005Q2	Columbia	0.00806684	-0.00616682	0.162175	-0.0190238	0.00205025	11.25	-0.00910535	-0.0605455	330.885	1			1		1		1	1			1		1	-0.32635
2005Q3	Columbia	-0.0123001	-0.0122925	0.157569	-0.0225097	0.0265898	10.75	-0.0167504	0.0484194	239.598	1			1		1		1	1			1		1	-0.276447
2005Q4	Columbia	-0.0237273	-0.0110083	0.15649	-0.0194881	0.0374354	10.75	-0.011366	0.0301191	244.269	1			1		1		1	1			1		1	-0.210281
2006Q1	Columbia	0.028532	-0.00334324	0.162469	-0.0213179	-0.0217314	10.75	-0.00824705	-0.144606	173.901	1			1		1		1	1			1		1	-0.205414
2006Q2	Columbia	-0.00517294	0.00583064	0.156241	-0.0301174	-0.0914474	8.5	0.00641976	0.0539093	238.644	1			1		1		1	1			1		1	-0.210534
2006Q3	Columbia	0.00496412	0.0174171	0.154339	-0.0317222	0.0112685	8.75	0.0133303	0.180535	201.746	1			1		1		1	1			1		1	-0.118905
2006Q4	Columbia	0.00624688	0.0192021	0.155516	-0.0331567	0.0741078	9.5	0.0176952	0.0687997	160.712	1			1		1		1	1			1		1	-0.141201
2007Q1	Columbia	0.00321899	0.0261134	0.154224	-0.0451388	0.0185846	10.25	0.0322916	-0.0190261	157.326	1			1		1		1	1			1		1	0.0711905
2007Q2	Columbia	-0.00347747	0.0221509	0.155811	-0.0337939	0.0736165	11	0.0335282	0.0660538	119.202	1			1		1		1	1			1		1	0.137293
2007Q3	Columbia	0.0439281	0.0332809	0.159082	-0.0331222	-0.0151563	11.25	0.0402596	0.139415	166.041	1			1		1		1	1			1		1	0.232646
2007Q4	Columbia	0.0432977	0.047708	0.156401	-0.0188149	0.00595566	11.5	0.0363671	0.0902563	195.297	1			1		1		1	1			1		1	0.169394
2008Q1	Columbia	0.0110327	0.0312557	0.155621	-0.0208909	0.0225337	11.75	0.0385732	0.0412502	258.014	1			1		1		1	1			1		1	0.160929
2008Q2	Columbia	0.0161138	0.0302873	0.155618	-0.0208645	0.0510175	11.75	0.0288367	0.106057	221.383	1			1		1		1	1			1		1	0.164709
2008Q3	Columbia	-0.00169032	0.0247669	0.151112	-0.0218045	-0.0462008	12	0.0248127	0.111657	317.591	1			1		1		1	1			1		1	0.0879164
2008Q4	Columbia	0.00389744	0.00505044	0.158434	-0.0340374	-0.0732815	11.5	0.0130339	0.00517403	497.557	1			1		1		1	1			1		1	-0.0309272
2009Q1	Columbia	0.0112946	-0.000983635	0.164818	-0.0308075	-0.0457183	9	0.000131783	-0.0583464	485.708	1			1		1		1	1			1		1	-0.138734
2009Q2	Columbia	0.0116886	-0.00479048	0.165371	-0.020944	0.0330615	6.5	-0.00782451	-0.0724626	300.932	1			1		1		1	1			1		1	-0.187508
2009Q3	Columbia	0.0196339	-0.00701484	0.168839	-0.0191532	0.0806291	6.5	-0.0216546	-0.0921458	223.402	1			1		1		1	1			1		1	-0.242608
2009Q4	Columbia	0.0164188	-0.0100095	0.169031	-0.0173534	0.0279645		-0.0247801	-0.0148723	198.214	1			1		1		1	1			1		1	-0.249639
2010Q1	Columbia	0.0264412	-0.00963709	0.169649	-0.0151344	0.0436447		-0.0184596	-0.0671375	172.6	1			1		1		1	1			1		1	-0.253181
2010Q2	Columbia	0.0251704	-0.00623251	0.168518	-0.0173294	-0.00572472		-0.0180607	-0.0583955	229.311	1			1		1		1	1			1		1	-0.182177
2010Q3	Columbia	0.0129403	-0.0220347	0.172681	-0.0263983	0.0599313		-0.010791	-0.091879	168.662	1			1		1		1	1			1		1	-0.142589
2010Q4	Columbia	0.00248083	-0.00908924	0.167739	-0.0234977	-0.0183844		-0.00204369	-0.0515479	171.958	1			1		1		1	1			1		1	0.0545898
2011Q1	Columbia	-0.00313415	-0.00500203	0.162583	-0.0183434	-0.0387559		-0.0152557	-0.0123937	153.389	1			1				1				1		1	0.129002
2011Q2	Columbia	-0.00441122	-0.00452795	0.160464	-0.0125341	-0.000676887		0.00586506	0.0234185	121.407	1			1				1				1		1	0.111572
2011Q3	Columbia	-0.0156216	0.00452874	0.159667	-0.00999591	0.0140899		0.00596372	0.0515611	240.477	1			1				1				1		1	0.15069
2011Q4	Columbia	-0.0236909	0.00516466	0.157816	-0.0069712	-0.0103617		0.00951438	0.00886037	190.962	1			1				1				1		1	0.21721
2012Q1	Columbia	-0.0267747	-0.00436775	0.16055	-0.00807976	0.0398663		-0.0108956	-0.00697372	141.093	1			1				1				1			0.170434
2012Q2	Columbia	-0.017321	-0.00302641	0.162447	-0.0221694	0.0047291		-0.00519363	0.0760072	158.205	1			1				1				1			0.194512
2012Q3	Columbia	-0.0257219	-0.0211178	0.167075	-0.0195484	0.00256757		-0.00585662	-0.0370287	131.597	1			1				1				1			0.188537
2012Q4	Columbia					0.0101346				112.01	1			1				1				1			0.26861
1993Q1	Croatia						1355.19					1		1			1					1		1
1993Q2	Croatia						1355.19					1		1			1					1		1
1993Q3	Croatia						1926.92					1		1			1					1		1
1993Q4	Croatia						34.489					1		1		1	1					1		1	0.0718678
1994Q1	Croatia						11					1		1		1	1					1		1	-0.0523705
1994Q2	Croatia						9.5					1		1		1	1					1		1	-0.0802131
1994Q3	Croatia						8.5					1		1		1	1					1		1	-0.207175
1994Q4	Croatia						8.5					1		1	1		1					1		1	-0.19559
1995Q1	Croatia						8.5					1		1	1		1					1		1	-0.122084
1995Q2	Croatia						8.5					1		1	1		1					1		1	-0.145186
1995Q3	Croatia						8.5					1		1	1		1					1		1	-0.16167
1995Q4	Croatia						8.5					1		1	1		1					1		1	-0.0510831
1996Q1	Croatia						8.5					1		1	1		1					1		1	0.0269395
1996Q2	Croatia					0.00125813	8.5					1		1	1		1					1		1	0.115348
1996Q3	Croatia					0.0334582	6.5			278.71		1		1	1		1					1		1	0.344377
1996Q4	Croatia					-0.0052831	6.5			166.155		1		1	1		1					1		1	0.295036
1997Q1	Croatia	0.00729814	0.0745353	0.284239	-0.159116	-0.0074734	5.9	0.114809		179.333		1		1	1		1					1		1	0.199808
1997Q2	Croatia	0.00911115	0.0510194	0.258401	-0.161327	-0.00685306	5.9	0.0905593		157.81		1		1	1		1					1		1	0.263628
1997Q3	Croatia	0.0215324	0.030504	0.247106	-0.155259	-0.00342537	5.9	0.0811024		211.486		1		1	1		1					1		1	0.27461
1997Q4	Croatia	0.0345869	0.0903228	0.254256	-0.15383	0.0245445	5.9	0.0679496		334.784		1		1	1		1					1		1	0.361608
1998Q1	Croatia	0.0314962	0.0448735	0.276765	-0.144778	0.0306869	5.9	0.0293687		337.656		1		1	1		1					1		1	0.321138
1998Q2	Croatia	0.0315608	0.0165644	0.268378	-0.123126	-0.00838414	5.9	0.0191698		398.764		1		1	1		1					1		1	0.238821
1998Q3	Croatia	0.0167563	-0.0124667	0.246822	-0.116045	-0.0012601	5.9	-0.025237		924.287		1		1	1		1					1		1	0.181545
1998Q4	Croatia	0.00168158	-0.0406878	0.275095	-0.0212997	-0.00625194	5.9	-0.0794621		641.456		1		1	1		1					1		1	0.1634
1999Q1	Croatia	0.0150529	-0.0587915	0.285215	-0.095007	-0.0171113	7.9	-0.0935945		613.577		1		1	1		1					1		1	0.00894392
1999Q2	Croatia	0.0311025	-0.0826263	0.285164	-0.0989401	-0.0194376	7.9	-0.136197		676.362		1		1	1		1					1		1	0.0274803
1999Q3	Croatia	0.0357476	-0.0951401	0.260008	-0.0871794	-0.00169348	7.9	-0.136075		751.851		1		1	1		1					1		1	0.0245839
1999Q4	Croatia	0.0309116	-0.0971134	0.282892	-0.0701391	-0.012965	7.9	-0.14551		407.058		1		1	1		1					1		1	0.119985
2000Q1	Croatia	0.0119448	0.0304339	0.244232	-0.0506305	-0.0147991	7.9	0.0297389	0.104301	351.409		1		1	1		1					1	1		0.00425875
2000Q2	Croatia	-0.0020714	0.0204311	0.224561	-0.03291	0.0111677	5.9	0.019182	0.101846	399.639		1		1	1		1					1	1		-0.0990747
2000Q3	Croatia	0.000775045	0.0120146	0.208241	-0.0397445	0.0186659	5.9	0.0130013	0.0849937	397.733		1		1	1		1					1	1		-0.173275
2000Q4	Croatia	-0.0216718	0.00220822	0.221851	-0.044059	-0.00455839	5.9	0.00670504	0.0214277	330.171		1		1	1		1					1	1		-0.110507
2001Q1	Croatia	-0.0451593	-0.00392155	0.222586	-0.0651357	0.00286555	5.9	-0.00288638	-0.00228398	235.706		1		1	1		1			1		1	1		-0.209499
2001Q2	Croatia	-0.0628412	-0.00575164	0.200852	-0.0831574	0.0341977	5.9	-0.000343417	-0.0343325	209.71		1		1	1		1			1		1	1		-0.293616
2001Q3	Croatia	-0.0850368	-0.0169462	0.180291	0.000543288	0.000945558	5.9	-0.0145049	-0.0861314	187.292		1		1	1		1			1		1	1		-0.314135
2001Q4	Croatia	-0.0698406	-0.0212273	0.20102	-0.0252609	-0.00375112	5.9	-0.00981929	-0.0323455	187.441		1		1	1		1			1		1	1		-0.449641
2002Q1	Croatia	-0.0467994	-0.0214736	0.210418	-0.101202	-0.00706691	5.9	0.00582816	-0.0641675	169.917		1		1	1		1			1		1	1		-0.463341
2002Q2	Croatia	-0.0460581	-0.024659	0.197579	-0.0895488	0.0138306	5.9	0.00575228	-0.0853232	128.33		1		1	1		1			1		1	1		-0.348871
2002Q3	Croatia	-0.0288833	-0.0161988	0.180588	-0.0843396	0.00797737	5.9	0.00955634	-0.0576769	142.418		1		1	1		1			1		1	1		-0.367799
2002Q4	Croatia	-0.0246776	-0.0158179	0.199028	-0.0820159	-0.00725281	4.5	0.0106556	-0.0608426	131.529		1		1	1		1			1		1	1		-0.19859
2003Q1	Croatia	-0.0289856	-0.0148882	0.205869	-0.0823626	-0.00413704	4.5	0.000995392	0.004286	117.995		1		1	1		1			1		1	1		-0.19566
2003Q2	Croatia	-0.0361053	-0.0128127	0.190925	-0.0807048	0.0150504	4.5	-0.00184229	0.0166271	113.373		1		1	1		1			1		1	1		-0.145018
2003Q3	Croatia	-0.0380586	-0.0141242	0.173137	-0.0854465	0.00200401	4.5	-0.00700696	0.0424595	114.815		1		1	1		1			1		1	1		-0.182228
2003Q4	Croatia	-0.033999	-0.0148623	0.196119	-0.0897467	-0.0109275	4.5	-0.00821391	0.0151251	122.392		1		1	1		1			1		1	1		-0.0584103
2004Q1	Croatia	-0.0155568	-0.0115095	0.20371	-0.077188	0.0156354	4.5	-0.00572124	-0.0165844	120.158		1		1	1		1			1		1	1		-0.0886168
2004Q2	Croatia	-0.0117512	-0.0163058	0.192914	-0.0767906	0.0103012	4.5	-0.00967547	-0.00798056			1		1	1		1			1		1	1		-0.133274
2004Q3	Croatia	-0.0121435	-0.0168085	0.175268	-0.0715455	0.00175932	4.5	-0.00640796	-0.042479			1		1	1		1			1		1	1		-0.248313
2004Q4	Croatia	-0.0177195	-0.0149515	0.199155	-0.0622089	-0.013271	4.5	-0.00372904	-0.0624937			1		1	1		1			1		1	1		-0.145524
2005Q1	Croatia	-0.0123699	-0.0168403	0.203338	-0.0681931	0.0192646	4.5	-0.00602538	-0.101141			1		1	1		1			1		1	1		-0.199384
2005Q2	Croatia	-0.00610043	-0.00442132	0.18818	-0.0732685	0.0107748	4.5	0.00354224	-0.0502587			1		1	1		1			1		1	1		0.0371886
2005Q3	Croatia	-0.00191557	-0.000946296	0.174685	-0.0650552	-0.0159251	4.5	-0.000891273	-0.0541161			1		1	1		1			1		1	1		-0.0216632
2005Q4	Croatia	-0.00349403	0.00534277	0.196173	-0.0819022	0.00193006	4.5	0.000265371	-0.0360112			1		1	1		1			1		1	1		-0.0019973
2006Q1	Croatia	0.00974603	0.0101595	0.195642	-0.0797304	0.0174806	4.5	-0.00305083	-0.00113739			1		1	1		1			1		1	1		0.0568506
2006Q2	Croatia	0.0198616	0.0144933	0.186944	-0.0754547	0.0154178	4.5	0.000772879	-0.0107371			1		1	1		1			1		1	1		0.171973
2006Q3	Croatia	0.0207115	0.0264261	0.171375	-0.0801194	-0.00944127	4.5	0.0122351	-0.00413705			1		1	1		1			1		1	1		0.0722419
2006Q4	Croatia	0.0371843	0.0345401	0.198993	-0.0645372	-0.00939297	4.5	0.0223264	0.0140887			1		1	1		1			1		1	1		0.141778
2007Q1	Croatia	0.0531949	0.0450038	0.194556	-0.0737447	0.00537821	4.5	0.03783	0.0764212			1		1	1		1			1		1	1		0.322355
2007Q2	Croatia	0.048648	0.0509851	0.188893	-0.0742752	0.0060332	4.5	0.0476156	0.0348952			1		1	1		1			1		1	1		0.328009
2007Q3	Croatia	0.0613776	0.0562926	0.180259	-0.0770035	0.00412681	4.5	0.0566391	0.0381046			1		1	1		1			1		1	1		0.329072
2007Q4	Croatia	0.0617782	0.0595034	0.205082	-0.0915973	0.0135224	9	0.065	0.0418324			1		1	1		1			1		1	1		0.368931
2008Q1	Croatia	0.0250873	0.0659858	0.18739	-0.0946108	0.0182667	9	0.0740047	0.181553			1		1	1		1			1		1			0.42644
2008Q2	Croatia	0.0447422	0.0656464	0.184266	-0.0898248	0.0137202	9	0.0648053	0.163816			1		1	1		1			1		1			0.389887
2008Q3	Croatia	0.041243	0.0613385	0.175117	-0.0765372	0.00272807	9	0.0436435	0.116055			1		1	1		1			1		1			0.25281
2008Q4	Croatia	0.0553016	0.0525156	0.206531	-0.0622862	-0.00905721	9	0.0279355	0.0885728			1		1	1		1			1		1			0.237526
2009Q1	Croatia	0.0507637	-0.0089609	0.213601	-0.0481917	-0.000294594	9	-0.0044444	0.0573445			1		1	1		1			1		1			0.13823
2009Q2	Croatia	0.0416709	-0.0104989	0.199914	-0.0411765	0.0147212	9	-0.0183524	0.0302367			1		1	1		1			1		1			0.187771
2009Q3	Croatia	0.0270328	-0.0186396	0.188843	-0.032616	-0.000258106	9	-0.0301328	0.0116431			1		1	1		1			1		1			0.19991
2009Q4	Croatia	0.0141264	-0.0161912	0.206732	-0.0293016	0.00608002		-0.03946	-0.0140783	195.478		1		1	1		1			1		1			0.151674
2010Q1	Croatia	0.0175877	-0.0258086	0.212067	-0.00953481	-0.0200195		-0.0338939	-0.0789044	178.997		1		1	1		1			1		1			0.0344126
2010Q2	Croatia	-0.00503325	-0.0322792	0.200389	-0.00922062	-0.0166951		-0.0344915	-0.0884033	346.486		1		1	1		1			1		1			-0.0599751
2010Q3	Croatia	-0.00837846	-0.0278792	0.185963	-0.021254	-0.00507006		-0.0215548	-0.0655852	315.87		1		1	1		1			1		1			-0.0327775
2010Q4	Croatia	-0.0073262	-0.024752	0.206976	-0.00340528	-0.0143141		-0.0195071	-0.0719638	297.785		1		1	1		1			1		1			-0.07347
2011Q1	Croatia	-0.0161083	-0.0215458	0.206467	-0.0163036	-0.00360226		-0.0157354	-0.0660207	287.838		1		1			1					1			0.00139863
2011Q2	Croatia	-0.0172898	-0.0131934	0.200876	-0.00724032	0.00617705		-0.00555659	-0.0605248	283.964		1		1			1					1			0.0104602
2011Q3	Croatia	-0.018772	-0.011351	0.182002	-0.0027591	-0.0184745		-0.00441705	-0.0500823	575.603		1		1			1					1			-0.117938
2011Q4	Croatia	-0.0265793	-0.0111719	0.203823	-0.00955961	-0.0069518		-0.000655538	-0.0256274	601.535		1		1			1					1			-0.186236
2012Q1	Croatia	-0.0340632	-0.0114189	0.208622	-0.00474645	-0.0226756		-0.00226445	-0.000335823	501.759		1		1			1					1			-0.183518
2012Q2	Croatia	-0.0301022	-0.0133028	0.204799	-0.00413159	0.0184673		-0.00845838	0.00451625	550.678		1		1			1					1			-0.245932
2012Q3	Croatia	-0.0388807	-0.0116515	0.182766	0.00308518	-0.000871703		-0.0102974	0.0287326	348.926		1		1			1					1			-0.254345
2012Q4	Croatia	-0.0558434	-0.0112027	0.19706	0.00666041	0.00466347		-0.0155735	0.0528275	310.726		1		1			1					1			-0.284295
1993Q1	Ecuador						33.87				1			1		1		1	1			1	1
1993Q2	Ecuador					0.0447023	53.76				1			1		1		1	1			1	1
1993Q3	Ecuador					0.0541354	52.47				1			1		1		1	1			1	1		-0.182212
1993Q4	Ecuador					0.0455799	33.57				1			1		1		1	1			1	1		-0.200569
1994Q1	Ecuador					0.00224039	49.27				1			1		1		1	1			1	1		-0.173952
1994Q2	Ecuador					0.00426625	40.15				1			1		1		1	1			1	1		-0.197309
1994Q3	Ecuador					-0.0115744	44.73				1			1		1		1	1			1	1		-0.127453
1994Q4	Ecuador					0.00600461	44.88				1			1		1		1	1			1	1		-0.0775746
1995Q1	Ecuador	0.0425744	-0.00787079	0.112715	-0.0160286	0.00203806	71.1	0.014813	0.0796576	2091.56	1			1		1		1	1			1	1		-0.246204
1995Q2	Ecuador	0.0219985	0.0164833	0.106828	-0.0170629	-0.0255908	52.21	0.0309358	0.0984063	1573.39	1			1		1		1	1			1	1		-0.228969
1995Q3	Ecuador	0.00933078	0.0113684	0.105124	-0.01704	0.00981335	49.61	0.0246599	0.068385	1608.85	1			1		1		1	1			1	1		-0.177921
1995Q4	Ecuador	-0.00762683	0.00123397	0.103543	0.00391398	-0.0168577	59.41	0.00542909	0.0893861	1519.87	1			1		1		1	1			1	1		-0.143751
1996Q1	Ecuador	-0.0310963	0.0188016	0.0985741	0.0169905	-0.00838013	62.83	0.00373798	0.0768523	1315.83	1			1		1		1	1			1	1		-0.0322387
1996Q2	Ecuador	-0.038334	0.0113927	0.0978101	0.0230487	0.00534093	58.96	0.0106772	0.0611328	1148.95	1			1		1		1	1			1	1		0.0593602
1996Q3	Ecuador	-0.0151729	0.0105826	0.0994083	0.0485027	0.0048996	59.5	0.00246441	0.00572724	953.653	1			1		1		1	1			1	1		0.0808058
1996Q4	Ecuador	0.000734734	0.00630955	0.10067	0.0422539	-0.00891999	46.38	0.0107697	-0.0114748	714.016	1			1		1		1	1			1	1		0.143351
1997Q1	Ecuador	0.00948753	0.0137281	0.100063	0.0196245	0.012459	46.55	-0.00020228	0.0375305	848.827	1			1		1		1	1			1	1		0.245841
1997Q2	Ecuador	0.0423206	0.0272522	0.101282	0.0134875	0	45	0.0169408	0.0509062	683.367	1			1	1			1	1			1	1		0.237549
1997Q3	Ecuador	0.0290209	0.042557	0.0977392	0.0238446	0.0439178	39.65	0.0284701	0.0364728	502.364	1			1	1			1	1			1	1		0.34374
1997Q4	Ecuador	0.0572092	0.04209	0.0998976	-0.0121378	0.0202434	37.46	0.0342193	0.0637783	648.171	1			1		1		1	1			1	1		0.385334
1998Q1	Ecuador	-0.000411465	0.03238	0.0945956	-0.0326729	-0.00512764	40.77	0.0501281	0.0831547	683.818	1			1		1		1	1			1	1		0.47481
1998Q2	Ecuador	0.029196	0.0344253	0.0966156	-0.0354573	-0.00317358	44.13	0.0500236	0.0927101	864.359	1			1		1		1	1			1	1		0.454834
1998Q3	Ecuador	0.0309736	0.0273637	0.0968667	-0.0543514	0.000713313	52.97	0.036596	0.0543256	1902.76	1			1		1		1	1			1	1		0.456372
1998Q4	Ecuador	0.0072071	0.0257334	0.0941741	-0.00135691	-0.0556819	61.84	-0.000758805	0.0366325	1631.3	1			1		1		1	1			1	1		0.450781
1999Q1	Ecuador	-0.0270187	-0.0298163	0.0956414	0.0462439	-0.175042	66.01	-0.0064125	-0.147539	1973.08	1			1		1		1	1			1	1		0.42281
1999Q2	Ecuador	-0.051285	-0.0637723	0.0960262	0.122677	0.00545537	68.59	-0.0843672	-0.283903	2113.39	1			1		1		1	1			1	1		0.367711
1999Q3	Ecuador	-0.0540584	-0.0723319	0.0960553	0.142032	-0.0667334	63.03	-0.0934559	-0.343644	4764.1	1			1		1		1	1			1	1		0.207096
1999Q4	Ecuador	-0.0349098	-0.0751121	0.0976665	0.129524	-0.256854	64.4	-0.102292	-0.365885	3353.19	1			1		1		1	1			1	1		0.13476
2000Q1	Ecuador	-0.0104091	-0.057471	0.0978381	0.107895	-0.143805	24.7301	-0.0824937	-0.314978	3110.57	1			1		1		1	1			1	1		0.103274
2000Q2	Ecuador	-0.00103358	-0.0395895	0.0965338	0.0782649	0.225034	14.963	-0.0540753	-0.239668	3926.13	1			1	1			1	1			1	1		0.0563382
2000Q3	Ecuador	-0.00014137	-0.0296523	0.0952137	0.031733	0.137133	17.821	-0.0405128	-0.141003	1260.9	1			1	1			1	1			1	1		-0.141614
2000Q4	Ecuador	-0.000603482	-0.0282617	0.0946075	0.00490123	0.0939971	13.824	-0.0366794	-0.11759	1414.79	1			1	1			1	1			1	1		-0.461635
2001Q1	Ecuador	-0.0291746	-0.0241138	0.0911652	0.0210653	0.0806268	17.707	-0.0402251	-0.13135	1366.06	1			1	1			1	1			1	1		-0.263541
2001Q2	Ecuador	-0.0308126	-0.0211823	0.0903733	-0.0191289	0.0489345	15.53	-0.0296164	-0.0587325	1302.93	1			1	1			1	1			1	1		-0.212401
2001Q3	Ecuador	-0.020145	-0.0284872	0.0916481	-0.0339069	0.0405045	15.063	-0.0240681	-0.00465219	1516.17	1			1	1			1	1			1	1		-0.230354
2001Q4	Ecuador	-0.00877353	-0.0160083	0.0912017	-0.0823278	0.0459987	17.482	-0.00636942	0.0766917	1233.33	1			1	1			1	1			1	1		-0.245764
2002Q1	Ecuador	-0.0132005	-0.0193395	0.0907758	-0.1082	0.0232158	17.256	0.011709	0.107789	1036.95	1			1	1			1	1			1	1		-0.230594
2002Q2	Ecuador	0.00728571	-0.0179374	0.0922112	-0.107458	0.018097	14.387	0.00635818	0.0998643	1262.32	1			1	1			1	1			1	1		-0.208869
2002Q3	Ecuador	0.00421182	-0.0250131	0.0922847	-0.0793339	0.0560433	14.908	-0.0137334	0.101771	1974.83	1			1	1			1	1			1	1		-0.190741
2002Q4	Ecuador	0.00806629	-0.0240379	0.0922722	-0.090712	0.0102712	15.363	-0.00872693	0.107309	1801.45	1			1	1			1	1			1	1		-0.148579
2003Q1	Ecuador	-0.0181268	-0.0249253	0.0897126	-0.0764298	-0.00214107	13.296	0.0165284	0.102997	1372.36	1			1	1			1	1			1	1		-0.152284
2003Q2	Ecuador	-0.0212129	-0.0541383	0.091845	-0.0674107	-0.0223058	12.792	-0.00243954	0.0582563	1177.61	1			1	1			1	1			1	1		-0.164245
2003Q3	Ecuador	-0.00927856	-0.0301102	0.0905193	-0.0235026	0.010387	13.011	0.00076984	0.0269294	1120.78	1			1	1			1	1			1	1		-0.159649
2003Q4	Ecuador	0.0142402	0.00815121	0.0889936	-0.00120631	-0.023933	11.668	0.01179	0.0241001	799.001	1			1	1			1	1			1	1		-0.243617
2004Q1	Ecuador	-0.00228208	0.0125101	0.0869747	-0.0208865	-0.0288932	13.846	-0.00481611	0.0225215	701.44	1			1	1			1	1			1		1	-0.21039
2004Q2	Ecuador	-0.00328764	0.0216559	0.0859349	-0.0154084	0.0158804	10.134	0.00183219	0.0314488	951.666	1			1	1			1	1			1		1	-0.217349
2004Q3	Ecuador	-0.000922409	0.0175205	0.0863497	-0.0320158	-0.0124245	11.202	0.00516838	0.042642	778.315	1			1	1			1	1			1		1	-0.152581
2004Q4	Ecuador	-0.00551391	0.0344088	0.0843883	-0.0524898	-0.0367159	10.231	0.0264836	0.0838604	690.184	1			1	1			1	1			1		1	-0.199229
2005Q1	Ecuador	-0.0050846	0.034404	0.0843147	-0.0350073	-0.0274957	8.871	0.00999617	0.0685971	659.919	1			1	1			1	1			1		1	-0.117823
2005Q2	Ecuador	-0.0147854	0.0417153	0.0828	-0.0663672	0.00913801	11.083	0.0359966	0.107681	807.835	1			1	1			1	1			1		1	-0.0497934
2005Q3	Ecuador	0.00153361	0.0298506	0.0850879	-0.0649805	0.00556937	8.498	0.0318336	0.0874167	633.754	1			1	1			1	1			1		1	0.0302492
2005Q4	Ecuador	0.00120898	0.0412345	0.0840356	-0.0413786	0.0109479	9.962	0.045295	0.0851285	660.666	1			1	1			1	1			1		1	0.144164
2006Q1	Ecuador	-0.00365525	0.037931	0.0838587	-0.0340111	-0.0157149	9.052	0.0279804	0.052036	503.121	1			1	1			1	1			1		1	0.106129
2006Q2	Ecuador	0.00994142	0.0461228	0.0842831	-0.052339	-0.00913064	9.49	0.0344453	0.0733288	505.703	1			1	1			1	1			1		1	0.0420837
2006Q3	Ecuador	-0.0289528	0.0449881	0.0811464	-0.0699552	-0.00744655	9.758	0.0398703	0.0738478	608.453	1			1	1			1	1			1		1	0.0523329
2006Q4	Ecuador	-0.015013	0.0309994	0.0834465	-0.0635309	-0.00729706	9.544	0.0379043	0.0285743	919.765	1			1	1			1	1			1		1	0.0580807
2007Q1	Ecuador	-0.0272249	0.0139887	0.0838658	-0.100896	-0.0178518	9.855	0.0256962	0.020404	650.208	1			1	1			1	1			1		1	-0.0791976
2007Q2	Ecuador	-0.0263116	-0.00369522	0.0854745	-0.0806179	-0.0371228	10.662	0.00850504	-0.0248051	710.534	1			1	1			1	1			1		1	0.115571
2007Q3	Ecuador	0.0286496	0.00840862	0.0892702	-0.0462791	-0.00391262	10.82	0.011502	-0.039156	615.721	1			1	1			1	1			1		1	0.285183
2007Q4	Ecuador	0.0343479	0.0376656	0.0872599	-0.0918017	-0.028535	10.72	0.0348451	0.0690428	614.075	1			1	1			1	1			1		1	0.323147
2008Q1	Ecuador	0.0386841	0.0308593	0.0883235	-0.0756514	-0.0161528	10.43	0.0297141	0.0309738	662.477	1			1	1			1	1			1		1	0.227181
2008Q2	Ecuador	0.0516647	0.0392271	0.0888351	-0.0845621	-0.00529011	9.59	0.0302694	0.0734779	596.246	1			1	1			1	1			1		1	0.129386
2008Q3	Ecuador	0.0672847	0.0451399	0.089823	-0.130434	0.0331763	9.31	0.0411771	0.105674	1001.32	1			1	1			1	1			1		1	0.137918
2008Q4	Ecuador	0.0802845	0.0279608	0.0927179	-0.13322	0.106357	9.14	0.0349337	0.0943423	4731.15	1			1	1			1	1			1		1	0.0142581
2009Q1	Ecuador	0.0601273	0.00853416	0.0928108	-0.077451	0.0304639	9.24	-0.00200299	-0.0016613	3567.89	1			1	1			1		1		1		1	0.0321948
2009Q2	Ecuador	0.0460297	-0.00641727	0.0930688	-0.0555075	-0.0303643	9.24	-0.032058	-0.0529141	1321.91	1			1	1			1		1		1		1	-0.129194
2009Q3	Ecuador	0.0322162	-0.0186504	0.0931183	-0.0592434	-0.0403616	9.15	-0.0365054	-0.07009	939.537	1			1	1			1		1		1		1	-0.142591
2009Q4	Ecuador	0.0276297	-0.0294222	0.093912	-0.0958964	-0.0199975		-0.0423008	-0.0837609	769.489	1			1	1			1		1		1		1	-0.141406
2010Q1	Ecuador	0.00136798	-0.0404526	0.0927231	-0.121282	0.0230336		-0.0254424	-0.0651117	816.657	1			1	1			1	1			1		1	-0.165058
2010Q2	Ecuador	-0.011139	-0.0350452	0.0913214	-0.120466	0.0168065		-0.0109656	-0.053796	1013.45	1			1	1			1	1			1		1	-0.155209
2010Q3	Ecuador	-0.0156805	-0.0287179	0.090594	-0.144578	-0.0158425		-0.00763062	-0.0423935	1226.35	1			1	1			1	1			1		1	-0.0845366
2010Q4	Ecuador	-0.00705161	-0.0165551	0.0905512	-0.130846	-0.0222367		-0.00461452	-0.0279643	913.361	1			1	1			1	1			1		1	0.00397231
2011Q1	Ecuador	-0.0399055	-0.011365	0.0874548	-0.0982529	0.00980469		-0.0176077	-0.0269666	780.382	1			1				1				1		1	-0.0313195
2011Q2	Ecuador	-0.0293659	-0.00974401	0.0885424	-0.100434	-0.0225893		-0.0127386	-0.0206217	782.841	1			1				1				1		1	-0.00777089
2011Q3	Ecuador	-0.0446608	-0.00970292	0.0875121	-0.088316	0.00819953		-0.0105153	-0.0368009	867.913	1			1				1				1		1	0.015538
2011Q4	Ecuador	-0.0340445	-0.0141651	0.0891817	-0.097658	0.0400525		-0.0182396	-0.0322551	845.556	1			1				1				1		1	-0.0608274
2012Q1	Ecuador	-0.0571212	-0.0218742	0.0881747	-0.0895128	-0.00251641		-0.0286022	-0.0530463	824.252	1			1				1				1			0.0968391
2012Q2	Ecuador					0.0159766				892.452	1			1				1				1			0.0911265
2012Q3	Ecuador					0.0110303				743.341	1			1				1				1			0.0706205
2012Q4	Ecuador					-0.00611663				825.871	1			1				1				1			0.185577
1993Q1	El_Salvador		0.00205082								1			1	1		1					1		1
1993Q2	El_Salvador		0.00802179								1			1	1		1					1		1
1993Q3	El_Salvador		0.0148877								1			1	1		1					1		1	-0.322449
1993Q4	El_Salvador		0.014468								1			1	1		1					1		1	-0.376208
1994Q1	El_Salvador		0.0169994								1			1	1		1					1		1	-0.286012
1994Q2	El_Salvador		0.0139183								1			1	1		1					1		1	-0.173195
1994Q3	El_Salvador		0.0234893								1			1	1		1					1		1	-0.158912
1994Q4	El_Salvador		0.0305675								1			1	1		1					1		1	-0.135516
1995Q1	El_Salvador		0.0395873								1			1	1		1		1			1		1	-0.233709
1995Q2	El_Salvador		0.043412								1			1	1		1		1			1		1	-0.0869997
1995Q3	El_Salvador		0.0365435								1			1	1		1		1			1		1	0.0200867
1995Q4	El_Salvador		0.0299025								1			1	1		1		1			1		1	0.0196427
1996Q1	El_Salvador		0.0176615								1			1	1		1		1			1		1	0.0249314
1996Q2	El_Salvador		0.0151239								1			1	1		1		1			1		1	0.035205
1996Q3	El_Salvador		0.00612239								1			1	1		1		1			1		1	0.023916
1996Q4	El_Salvador		0.00818631								1			1	1		1		1			1		1	0.0434418
1997Q1	El_Salvador		0.0108796								1			1	1		1		1			1		1	0.130126
1997Q2	El_Salvador		0.0103639								1			1	1		1		1			1		1	0.148154
1997Q3	El_Salvador		0.0139968								1			1	1		1		1			1		1	0.0904096
1997Q4	El_Salvador		0.0154004								1			1	1		1		1			1		1	0.377386
1998Q1	El_Salvador		0.0137392								1			1	1		1		1			1		1	0.4034
1998Q2	El_Salvador		0.0122873								1			1	1		1		1			1		1	0.257185
1998Q3	El_Salvador		0.0112489								1			1	1		1		1			1		1	0.196958
1998Q4	El_Salvador		0.00902527								1			1	1		1		1			1		1	0.1422
1999Q1	El_Salvador		0.0141761		-0.0186453						1			1	1		1		1			1		1	0.239137
1999Q2	El_Salvador		0.0109219		-0.0196128						1			1	1		1		1			1		1	0.269025
1999Q3	El_Salvador		0.00926573		-0.0209538						1			1	1		1		1			1		1	0.278849
1999Q4	El_Salvador		0.00357802		-0.0143389						1			1	1		1		1			1		1	0.303079
2000Q1	El_Salvador		0.00300301		-0.0136434						1			1	1		1		1			1		1	0.24254
2000Q2	El_Salvador		-0.000854585		-0.0313616	-0.000763929					1			1	1		1		1			1		1	0.163838
2000Q3	El_Salvador		-0.00464446		-0.0426592	-0.00586512					1			1	1		1		1			1		1	0.21597
2000Q4	El_Salvador		-0.00729796		-0.0388722	-0.00160557					1			1	1		1		1			1		1	0.286169
2001Q1	El_Salvador		-0.0149147		-0.0181206	-0.0039244	5.03				1			1	1		1		1			1		1	0.268473
2001Q2	El_Salvador		-0.0154408		-0.00913666	0.00579731	5.29				1			1	1		1		1			1		1	0.235896
2001Q3	El_Salvador		-0.0160659		-0.00616785	-0.000568191	3.5				1			1	1		1		1			1		1	0.190426
2001Q4	El_Salvador		-0.0172438		-0.0138997	0.00453652	3.65				1			1	1		1		1			1		1	0.20598
2002Q1	El_Salvador		-0.0188463		-0.0155098	-0.00671199	5.46				1			1	1		1			1		1		1	0.178723
2002Q2	El_Salvador		-0.0201712		-0.0169755	0.00147315	5			316.805	1			1	1		1			1		1		1	0.144735
2002Q3	El_Salvador		-0.0210789		-0.0314833	0.0046063	3.62			407.269	1			1	1		1			1		1		1	0.126856
2002Q4	El_Salvador		-0.0235408		-0.0506033	0.00667145	3.06			410.75	1			1	1		1			1		1		1	0.226829
2003Q1	El_Salvador		-0.0242271		-0.0518822	-0.00743769	3.38			348.108	1			1	1		1			1		1		1	-0.420187
2003Q2	El_Salvador		-0.0237164		-0.048312	0.00375897	3.5			370.578	1			1	1		1			1		1		1	-0.29669
2003Q3	El_Salvador		-0.0231425		-0.0500682	0.00225524	4.5			314.617	1			1	1		1			1		1		1	-0.307634
2003Q4	El_Salvador		-0.0246085		-0.0411744	-0.00351774	3.9			283.696	1			1	1		1			1		1		1	-0.44342
2004Q1	El_Salvador		-0.0283367		-0.0393088	-0.00403072	6			255.08	1			1	1		1			1		1		1	-0.395396
2004Q2	El_Salvador		-0.029485		-0.0312576	-0.00733684	4			274.433	1			1	1		1			1		1		1	-0.581935
2004Q3	El_Salvador		-0.0297616		-0.0321141	-0.00137957	3.6			276.403	1			1	1		1			1		1		1	-0.497841
2004Q4	El_Salvador		-0.0269868		-0.0541841	0.0080152	3.86			245.234	1			1	1		1			1		1		1	-0.433577
2005Q1	El_Salvador		-0.0225954		-0.051592	-0.00435176	3.86			244.026	1			1	1		1		1			1		1	-0.538409
2005Q2	El_Salvador		-0.0177415		-0.03757	0.00314855	5.75			260.677	1			1	1		1		1			1		1	-0.248743
2005Q3	El_Salvador		-0.012497		-0.0352877	0.00497057	5.75			213.103	1			1	1		1		1			1		1	-0.178553
2005Q4	El_Salvador		-0.00569744		-0.0262205	-0.00775016	4.5			238.505	1			1	1		1		1			1		1	-0.0972137
2006Q1	El_Salvador		-0.00309594		-0.0325834	0.00321425	5.3			171.036	1			1	1		1			1		1		1	-0.4353
2006Q2	El_Salvador		0.00321373		-0.041189	0.000935548	5.3			217.257	1			1	1		1			1		1		1	-0.0395763
2006Q3	El_Salvador		0.00844517		-0.0396537	-0.00713894	6			200.817	1			1	1		1			1		1		1	0.0319292
2006Q4	El_Salvador		0.0130761		-0.0442233	-0.00441606	6			159.216	1			1	1		1			1		1		1	-0.0580896
2007Q1	El_Salvador	0.029096	0.0192292	0.097342	-0.055314	-0.00834582	6			155.717	1			1	1		1			1		1		1	-0.0947042
2007Q2	El_Salvador	0.0137644	0.0249156	0.102771	-0.0670777	0.0149458	6			126.998	1			1	1		1			1		1		1	-0.112452
2007Q3	El_Salvador	-0.00947172	0.0302937	0.0977882	-0.0566181	-0.00430528	6			175.344	1			1	1		1			1		1		1	0.11156
2007Q4	El_Salvador	-0.0121255	0.0340493	0.126436	-0.0640771	-0.00192317	5.25			199.001	1			1	1		1			1		1		1	-0.0666442
2008Q1	El_Salvador	-0.0235849	0.0338106	0.0955842	-0.0737079	-0.00111511	5.25			296.436	1			1	1		1			1		1		1	-0.143561
2008Q2	El_Salvador	-0.0267257	0.0337077	0.102778	-0.0774858	0.00182408	3.75			285.169	1			1	1		1			1		1		1	-0.105556
2008Q3	El_Salvador	-0.00861086	0.0276924	0.106028	-0.073939	-0.00959671	3.5			384.12	1			1	1		1			1		1		1	0.31987
2008Q4	El_Salvador	-0.0165689	0.00973197	0.134573	-0.0660809	-0.020378	5.8			854.033	1			1	1		1			1		1		1	0.264841
2009Q1	El_Salvador	0.061377	-0.016168	0.114428	0.000532414	-0.00960924	5.35			669.533	1			1	1		1			1		1		1	0.191159
2009Q2	El_Salvador	-0.00332357	-0.0184969	0.116585	-0.00251875	0.00357494	5.35			491.739	1			1	1		1			1		1		1	0.117774
2009Q3	El_Salvador	-0.00615646	-0.0153362	0.114243	-0.0122883	0.00839624	5.35			369.377	1			1	1		1			1		1		1	0.119149
2009Q4	El_Salvador	-0.0078407	-0.0171559	0.144956	-0.034885	0.0138846				326.065	1			1	1		1			1		1		1	0.101669
2010Q1	El_Salvador	-0.00754658	-0.015117	0.110887	-0.0267481	-0.000650295				257.44	1			1	1		1		1			1		1	0.0248814
2010Q2	El_Salvador	-0.00690825	-0.0129281	0.118965	-0.0164223	0.00702811				352.887	1			1	1		1		1			1		1	-0.034083
2010Q3	El_Salvador	0.00261323	-0.00971245	0.114805	-0.0205815	0.00200384				361.385	1			1	1		1		1			1		1	-0.0880635
2010Q4	El_Salvador	0.00766493	-0.0100669	0.150363	-0.0428265	0.000440984				301.776	1			1	1		1		1			1		1	0.0072124
2011Q1	El_Salvador	0.00869674	-0.00487766	0.114947	-0.0412035	0.00736614				330.112	1			1			1					1		1	0.0535273
2011Q2	El_Salvador	0.00828306	-0.000480886	0.122251	-0.0492278	-0.0157441				320.77	1			1			1					1		1	0.0819435
2011Q3	El_Salvador	-0.00255055	0.00257645	0.111272	-0.0569508	-0.00260256				510.196	1			1			1					1		1	-0.00341217
2011Q4	El_Salvador	-0.00347007	0.00769115	0.146519	-0.0496033	-0.00360683				478.276	1			1			1					1		1	0.0392336
2012Q1	El_Salvador	-0.0095669	0.00968133	0.112239	-0.0485653	0.0045322				452.964	1			1			1					1			0.0684379
2012Q2	El_Salvador	0.0744123	0.0110231	0.129704	-0.0520233	0.000787604				479.538	1			1			1					1			0.043399
2012Q3	El_Salvador	-0.0267545	0.0138431	0.10634	-0.0590729	0.00750242				426.033	1			1			1					1			0.169684
2012Q4	El_Salvador	-0.0347022	0.0209991	0.138287	-0.0534029	0.000713206				396.103	1			1			1					1			0.158203
1993Q1	Hungary						20					1		1		1	1			1		1	1
1993Q2	Hungary						19					1		1		1	1			1		1	1
1993Q3	Hungary						22					1		1		1	1			1		1	1		0.397174
1993Q4	Hungary						22					1		1		1	1			1		1	1		0.274806
1994Q1	Hungary						22					1		1		1	1			1		1	1		0.231018
1994Q2	Hungary						25					1		1		1	1			1		1	1		0.199452
1994Q3	Hungary						25					1		1	1		1			1		1	1		0.207606
1994Q4	Hungary						25					1		1	1		1			1		1	1		0.184592
1995Q1	Hungary	0.0908869	0.0809419	0.27374	-0.0306111		28	0.137674	0.106454			1		1	1		1		1			1	1		0.250482
1995Q2	Hungary	0.0743972	0.0661081	0.237175	-0.0168368	-0.0552003	28	0.120925	0.0795132			1		1	1		1		1			1	1		0.177661
1995Q3	Hungary	0.0611442	0.0521176	0.218577	0.0151229	-0.025495	28	0.0832179	0.0418311			1		1	1		1		1			1	1		0.0851548
1995Q4	Hungary	0.0498238	0.0346469	0.215132	0.0321586	-0.00461631	28	0.0696077	0.0133803			1		1	1		1		1			1	1		0.0289088
1996Q1	Hungary	0.0266669	0.0241051	0.224166	0.0234718	0.0298086	27	0.0291039	0.000437861			1		1	1		1			1		1	1		-0.0628896
1996Q2	Hungary	0.0239922	0.00787692	0.231753	0.0205947	0.0154724	26	0.00765957	-0.00764679			1		1	1		1			1		1	1		-0.126117
1996Q3	Hungary	0.0193063	-0.0031301	0.213525	0.00144319	-0.0131538	24.5	0.00725405	-0.0103922			1		1	1		1			1		1	1		-0.107034
1996Q4	Hungary	0.0080728	-0.0060632	0.216725	-0.013638	0.000302024	23	-0.0183244	-0.00111998			1		1	1		1			1		1	1		-0.0982316
1997Q1	Hungary	0.00573436	-0.0134339	0.2307	0.00419198	0.0520706	21.5	-0.0109636	-0.0268856			1		1	1		1			1		1		1	-0.114789
1997Q2	Hungary	-0.0045555	-0.0134064	0.225147	0.00922252	0.00728315	21.5	-0.0340623	-0.0384097			1		1	1		1			1		1		1	-0.199281
1997Q3	Hungary	-0.0163923	-0.0162612	0.208927	0.0171755	-0.0135615	20.5	-0.0536913	-0.0369			1		1	1		1			1		1		1	-0.16188
1997Q4	Hungary	-0.0224586	-0.0186154	0.21367	0.0152274	0.00398244	20.5	-0.0550584	-0.0328935			1		1	1		1			1		1		1	-0.126031
1998Q1	Hungary	-0.0326507	-0.0182638	0.226831	0.00177554	0.0369011	20	-0.0499434	-0.00740961			1		1	1		1			1		1	1		-0.0737882
1998Q2	Hungary	-0.0356486	-0.0205081	0.218707	-0.00952481	-0.00671439	19	-0.0571323	-0.000163448			1		1	1		1			1		1	1		-0.00860277
1998Q3	Hungary	-0.0368114	-0.0235472	0.203179	-0.0204329	-0.0339769	18	-0.0576599	0.0122714			1		1	1		1			1		1	1		-0.0048136
1998Q4	Hungary	-0.043917	-0.0299493	0.209074	-0.0198179	-0.0139402	17	-0.0543505	-0.00247329			1		1	1		1			1		1	1		-0.0256854
1999Q1	Hungary	-0.0304543	-0.0363019	0.244661	-0.0183826	0.0425129	16	-0.0483422	-0.00358967	128.192		1		1	1		1			1		1	1		-0.0566118
1999Q2	Hungary	-0.027883	-0.0352757	0.218777	-0.0338689	0.00897534	15.5	-0.0414396	-0.00106105	175.838		1		1		1	1			1		1	1		-0.122762
1999Q3	Hungary	-0.0221059	-0.0324645	0.20335	-0.0287324	-0.00148258	15.5	-0.0372922	-0.00348106	149.198		1		1		1	1			1		1	1		-0.121984
1999Q4	Hungary	-0.128966	-0.0287642	0.206588	-0.0188413	-0.00553271	14.5	-0.0374945	-0.00878754	117.499		1		1		1	1			1		1	1		-0.146486
2000Q1	Hungary	-0.0937674	-0.0285007	0.219885	-0.0295041	0.00738559	12	-0.0543373	-0.00539683	97.5813		1		1		1	1			1		1	1		-0.204042
2000Q2	Hungary	-0.0819984	-0.0300097	0.205789	-0.02114	-0.00869187	11	-0.0561389	-0.00564943	120.915		1		1		1	1			1		1	1		-0.224526
2000Q3	Hungary	-0.0748152	-0.0308942	0.196186	-0.0392005	0.00177239	11	-0.0623907	-0.0165357	103.948		1		1		1	1			1		1	1		-0.275517
2000Q4	Hungary	-0.0464989	-0.0299669	0.236456	-0.0455966	-0.00560775	11	-0.0586068	-0.0172152	135.73		1		1		1	1			1		1	1		-0.237798
2001Q1	Hungary	-0.0620668	-0.0307408	0.212895	-0.0304987	0.0444538	11	-0.0637757	-0.0436985	69.0479		1		1		1	1			1		1	1		-0.353013
2001Q2	Hungary	-0.0531163	-0.0292472	0.20266	-0.018583	0.0328057	11	-0.0508744	-0.0492794	65.2023		1		1		1	1			1		1	1		-0.333211
2001Q3	Hungary	-0.0431188	-0.029222	0.195799	0.00605083	0.034156	11	-0.0534174	-0.0507211	29.6103		1		1		1	1			1		1	1		-0.328135
2001Q4	Hungary	-0.0315651	-0.0287072	0.241727	-0.00284734	0.00772559	9.75	-0.0438601	-0.0475726	93.1763		1		1		1	1			1		1	1		-0.417156
2002Q1	Hungary	-0.0325709	-0.0206262	0.225477	-0.0122805	0.0404375	8.5	-0.0288288	-0.0289972	69.564		1		1		1	1			1		1		1	-0.447312
2002Q2	Hungary	-0.0204662	-0.0210005	0.211713	-0.00130863	0.025169	9	-0.0215393	-0.027511	66.5982		1		1		1	1			1		1		1	-0.371557
2002Q3	Hungary	-0.0186321	-0.0178485	0.200199	-0.0157481	0.00629128	9.5	-0.000815784	-0.0177158	65.5744		1		1		1	1			1		1		1	-0.336041
2002Q4	Hungary	0.0485057	-0.0157466	0.248968	-0.0414558	0.0336125	8.5	0.0108626	-0.00896403	51.9655		1		1		1	1			1		1		1	-0.239852
2003Q1	Hungary	0.0454946	-0.0162348	0.260174	-0.0385053	0.0150837	6.5	0.0454481	-0.106725	19.568		1		1		1	1			1		1		1	-0.160058
2003Q2	Hungary	0.0313024	-0.0113471	0.224216	-0.04289	-0.00636238	9.5	0.0329125	-0.0539938	33.4997		1		1		1	1			1		1		1	-0.166289
2003Q3	Hungary	0.0290592	-0.00679093	0.216329	-0.0446485	-0.0343521	9.5	0.043735	-0.0303225	36.6395		1		1		1	1			1		1		1	-0.0972586
2003Q4	Hungary	0.0375509	-0.00168064	0.240158	-0.0274907	0.019096	12.5	0.0399061	0.000991582	28.2742		1		1		1	1			1		1		1	0.0189708
2004Q1	Hungary	0.0369915	0.00734595	0.23307	-0.0224065	0.0380752	12.25	0.0172771	0.000531214	28.8721		1		1		1	1			1		1	1		0.0103546
2004Q2	Hungary	0.0379358	0.00948512	0.224731	-0.0519241	0.0275107	11.5	0.0359869	-0.00385825	43.7509		1		1		1	1			1		1	1		0.00736691
2004Q3	Hungary	0.0423338	0.0150453	0.22054	-0.0380532	0.0153028	11	0.0458605	0.0115117	9.7828		1		1		1	1			1		1	1		0.0269072
2004Q4	Hungary	0.040934	0.0191118	0.22061	-0.0283219	0.0192396	9.5	0.0291138	0.0107763	32.4443		1		1		1	1			1		1	1		0.144519
2005Q1	Hungary	0.0505838	0.0194456	0.256315	-0.0186199	0.00811425	7.75	0.0274939	0.0177152	66.1427		1		1		1	1			1		1	1		0.119899
2005Q2	Hungary	0.0491831	0.0307039	0.222573	-0.0190028	-0.0202206	7	0.0378036	0.0455797	59.8189		1		1		1	1			1		1	1		0.15685
2005Q3	Hungary	0.050121	0.0337598	0.207021	-0.028425	0.00409759	6	0.0347012	0.0460591	52.3759		1		1		1	1			1		1	1		0.158225
2005Q4	Hungary	0.0358388	0.0405058	0.223427	-0.017242	-0.035893	6	0.0505013	0.038058	74.1533		1		1		1	1			1		1	1		0.138954
2006Q1	Hungary	0.172207	0.0455933	0.275908	-0.027976	-0.0114995	6	0.0467183	0.0250552	75.3278		1		1		1	1			1		1	1		0.194328
2006Q2	Hungary	0.0422276	0.0511845	0.224891	-0.0066252	-0.0294338	6.25	0.0448316	0.00108558	89.8397		1		1		1	1			1		1	1		0.220264
2006Q3	Hungary	0.024338	0.0561322	0.197652	-0.00983104	-0.0147281	7.75	0.045688	0.00165226	79.0658		1		1		1	1			1		1	1		0.194385
2006Q4	Hungary	0.0229385	0.0594599	0.228766	0.00534226	0.0770866	8	0.0440269	0.00245879	57.5484		1		1		1	1			1		1	1		0.260648
2007Q1	Hungary	0.00139291	0.0401126	0.228536	0.00619554	0.0514711	8	0.0515919	0.0404997	63.2443		1		1		1	1			1		1	1		0.293679
2007Q2	Hungary	-0.0111509	0.0387583	0.21199	0.00844592	0.0279197	7.75	0.0438329	0.0448902	70.8875		1		1		1	1			1		1	1		0.329122
2007Q3	Hungary	-0.00957025	0.0429667	0.205945	0.0168539	-0.0100006	7.5	0.0463374	0.0533273	79.5343		1		1		1	1			1		1	1		0.375826
2007Q4	Hungary	0.00260549	0.0452643	0.220156	0.00623074	0.00803425	7.5	0.0540066	0.073765	84.452		1		1		1	1			1		1	1		0.407844
2008Q1	Hungary	0.00489298	0.0475429	0.224792	0.00795275	-0.0082945	8	0.0559974	0.0970472	163.015		1		1		1	1			1		1	1		0.513272
2008Q2	Hungary	0.0015016	0.0519243	0.218616	0.00133271	0.0561746	8.5	0.0521073	0.105248	133.86		1		1		1	1			1		1	1		0.577032
2008Q3	Hungary	0.00572851	0.050179	0.21307	0.00109317	0.0347009	8.5	0.045089	0.107112	174.093		1		1		1	1			1		1	1		0.498196
2008Q4	Hungary	-0.0159843	0.0141159	0.217022	0.0109413	-0.121936	10	0.01534	0.0910008	504.012		1		1		1	1			1		1	1		0.457108
2009Q1	Hungary	-0.00690166	-0.0337044	0.242417	0.0251382	-0.0747484	9.5	-0.00575314	0.0360589	540.102		1		1		1	1			1		1	1		0.384013
2009Q2	Hungary	-0.00449246	-0.0369532	0.231422	0.0493057	0.0489452	9.5	-0.0086016	0.0217148	372.633		1		1		1	1			1		1	1		0.380261
2009Q3	Hungary	-0.00921956	-0.0358224	0.209914	0.0576031	0.0722638	7.5	-0.0401632	-0.00393671	219.807		1		1		1	1			1		1	1		0.352798
2009Q4	Hungary	0.00821599	-0.0346426	0.224005	0.0604632	0.000992683		-0.0364665	-0.0130553	185.571		1		1		1	1			1		1	1		0.300904
2010Q1	Hungary	-0.00470799	-0.0341143	0.249089	0.0679889	-0.00288471		-0.0394025	-0.0426176	156.016		1		1		1	1			1		1	1		0.224715
2010Q2	Hungary	-0.00177879	-0.0260896	0.220298	0.0615268	-0.0399477		-0.0516897	-0.0444057	363.437		1		1		1	1			1		1	1		0.143435
2010Q3	Hungary	0.000566528	-0.0212788	0.209332	0.0622062	-0.0303896		-0.0391081	-0.0501229	299.743		1		1		1	1			1		1	1		0.163462
2010Q4	Hungary	-0.00791706	-0.0176286	0.204396	0.0705242	0.0283832		-0.0426172	-0.0633988	345.248		1		1		1	1			1		1	1		-0.0711551
2011Q1	Hungary	-0.00293159	-0.00882454	0.225214	0.0709697	0.016368		-0.0331101	-0.0373101	276.475		1		1			1					1			-0.021895
2011Q2	Hungary	-0.00690972	-0.00743853	0.211304	0.0660282	0.0362183		-0.0270168	-0.0449222	268.31		1		1			1					1			-0.0747316
2011Q3	Hungary	-0.0112001	-0.00666373	0.198121	0.0643123	-0.0400786		-0.0104864	-0.0399562	511.527		1		1			1					1			-0.239239
2011Q4	Hungary	-0.0171386	-0.00467873	0.200106	0.0696326	-0.0995738		-0.0166431	-0.026292	605.171		1		1			1					1			-0.414675
2012Q1	Hungary	-0.0243948	-0.0107845	0.218452	0.0744268	0.0344224		-0.0159809	-0.0277886	578.267		1		1			1					1			-0.472818
2012Q2	Hungary	-0.0296853	-0.0158133	0.210512	0.0817853	0.00983085		-0.0118334	-0.0195634	534.761		1		1			1					1			-0.604994
2012Q3	Hungary	-0.0314701	-0.0193375	0.195756	0.0841591	0.0287559		-0.0194258	-0.0104523	383.012		1		1			1					1			-0.676565
2012Q4	Hungary	-0.0265622	-0.0261103	0.202052	0.0719375	0.00477522		-0.00397419	-0.00683363	344.609		1		1			1					1			-0.76537
1993Q1	Lithuania											1		1		1	1			1		1		1
1993Q2	Lithuania											1		1		1	1			1		1		1
1993Q3	Lithuania											1		1		1	1			1		1		1
1993Q4	Lithuania											1		1		1	1			1		1		1	-0.0370523
1994Q1	Lithuania											1		1		1	1			1		1		1	0.0678643
1994Q2	Lithuania											1		1		1	1			1		1		1	-0.19387
1994Q3	Lithuania											1		1		1	1			1		1		1	0.0435612
1994Q4	Lithuania											1		1		1	1			1		1		1	-0.158062
1995Q1	Lithuania	0.0208603	0.0613657	0.245031	-0.132894			0.0585231	-0.0538337			1		1		1	1		1			1		1	-0.185586
1995Q2	Lithuania	0.0171348	0.0524811	0.249979	-0.0995356	0.00951848		0.0758632	-0.00388848			1		1	1		1		1			1		1	0.00158215
1995Q3	Lithuania	0.0111073	0.0396735	0.208699	-0.0979889	0.0330316		0.084908	-0.0196367			1		1	1		1		1			1		1	-0.0579004
1995Q4	Lithuania	0.0223605	0.0340371	0.277708	-0.0987319	0.0653718		0.0929875	-0.00292723			1		1	1		1		1			1		1	0.0405394
1996Q1	Lithuania	0.0114879	0.0271319	0.240452	-0.0813908	0.0408417		0.0730195	0.0133498			1		1	1		1			1		1		1	-0.0859495
1996Q2	Lithuania	0.0217262	0.0154636	0.263078	-0.0906799	0.0553593		0.0587383	-0.00342438			1		1	1		1			1		1		1	-0.177614
1996Q3	Lithuania	0.0458847	0.0146281	0.226629	-0.0894354	0.0142788		0.0395084	0.0147932			1		1	1		1			1		1		1	-0.149559
1996Q4	Lithuania	-0.0869097	0.00912218	0.247477	-0.103713	0.0309594		0.0323991	0.0696205			1		1	1		1			1		1		1	0.119119
1997Q1	Lithuania	-0.0409979	0.00758051	0.234924	-0.1	0.0518831		0.0405284	0.0694695			1		1	1		1			1		1		1	0.103626
1997Q2	Lithuania	0.130383	0.0167235	0.283908	-0.10961	0.0339414		0.0146758	0.085577			1		1	1		1			1		1		1	0.0922029
1997Q3	Lithuania	0.086708	0.0260047	0.226254	-0.0888894	0.0597051		0.00108334	0.144251			1		1	1		1			1		1		1	0.427852
1997Q4	Lithuania	-0.160702	0.0316993	0.229386	-0.103654	0.00997332		-0.00573921	0.14933			1		1	1		1			1		1		1	0.32809
1998Q1	Lithuania	0.0485034	0.0344954	0.266377	-0.110079	0.0184888		-0.0135179	0.191212			1		1	1		1			1		1		1	0.445596
1998Q2	Lithuania	0.0436497	0.0333249	0.266484	-0.0967836	-0.00331699		-0.0377865	0.204494			1		1	1		1			1		1		1	0.404324
1998Q3	Lithuania	0.0444666	0.0264053	0.221179	-0.129724	0.027249		-0.0193485	0.175025			1		1	1		1			1		1		1	0.414452
1998Q4	Lithuania	0.038137	0.0088574	0.288072	-0.104799	0.0105135		-0.0370354	0.10099			1		1	1		1			1		1		1	0.478995
1999Q1	Lithuania	0.0183567	-0.0170916	0.256913	-0.102143	0.0231149		-0.0650449	0.0302291			1		1	1		1			1		1		1	0.354563
1999Q2	Lithuania	-0.00323017	-0.0374149	0.258019	-0.112181	0.0315935		-0.036263	0.147357			1		1	1		1			1		1		1	0.265991
1999Q3	Lithuania	-0.0268321	-0.0592131	0.202821	-0.088625	0.00182934		-0.0584251	-0.069168			1		1	1		1			1		1		1	0.131712
1999Q4	Lithuania	-0.0454993	-0.0718974	0.236024	-0.0949167	0.00940755		-0.072518	-0.119175			1		1	1		1			1		1		1	0.233353
2000Q1	Lithuania	-0.0375427	-0.0732377	0.238464	-0.0730208	0.0230315		-0.0576901	-0.156355			1		1	1		1			1		1		1	0.200548
2000Q2	Lithuania	-0.0411102	-0.0782098	0.231618	-0.0649651	0.0270242		-0.0628249	-0.185138			1		1	1		1			1		1		1	0.0835859
2000Q3	Lithuania	-0.0474264	-0.0822849	0.201266	-0.0629546	0.0176183		-0.0737072	-0.205157			1		1	1		1			1		1		1	-0.0898626
2000Q4	Lithuania	-0.0413782	-0.0812992	0.234149	-0.052107	0.0303113		-0.0753062	-0.245437			1		1	1		1			1		1		1	-0.0793312
2001Q1	Lithuania	-0.040216	-0.0772297	0.219543	-0.058428	-0.0583082		-0.0813932	-0.188106			1		1	1		1			1		1		1	-0.23838
2001Q2	Lithuania	-0.0486988	-0.0794251	0.232382	-0.0470876	0.0309369		-0.100357	-0.223973			1		1	1		1			1		1		1	-0.329538
2001Q3	Lithuania	-0.0457477	-0.077039	0.19456	-0.0503359	0.00239574		-0.100453	-0.198298			1		1	1		1			1		1		1	-0.253527
2001Q4	Lithuania	-0.0555343	-0.0724724	0.207181	-0.062149	0.000107439		-0.0998003	-0.126625			1		1	1		1			1		1		1	-0.384063
2002Q1	Lithuania	-0.052554	-0.0733312	0.213803	-0.0646093	0.00859626		-0.10136	-0.162189			1		1	1		1			1		1		1	-0.508316
2002Q2	Lithuania	-0.0419988	-0.0659471	0.20978	-0.0538471	-0.00215951		-0.103678	-0.153093			1		1	1		1			1		1		1	-0.480075
2002Q3	Lithuania	-0.0348047	-0.0598191	0.187411	-0.0516538	0.0202987		-0.101805	-0.163771			1		1	1		1			1		1		1	-0.624503
2002Q4	Lithuania	-0.0168013	-0.0529072	0.221205	-0.0542858	0.000889861		-0.10639	-0.151679			1		1	1		1			1		1		1	-0.583414
2003Q1	Lithuania	-0.0186099	-0.0371749	0.191473	-0.0346898	0.00482009		-0.0803747	-0.165028			1		1	1		1			1		1		1	-0.440921
2003Q2	Lithuania	-0.012045	-0.0253944	0.217463	-0.0637982	0.00856987		-0.0710566	-0.107244			1		1	1		1			1		1		1	-0.579331
2003Q3	Lithuania	-0.0244429	-0.0135304	0.172973	-0.0629198	-0.0111611		-0.0586532	-0.088055			1		1	1		1			1		1		1	-0.488926
2003Q4	Lithuania	-0.0201367	-0.00559035	0.207149	-0.0745912	0.00608044		-0.0253915	-0.0670923			1		1	1		1			1		1		1	-0.306542
2004Q1	Lithuania	-0.00935291	-0.00105285	0.185334	-0.0859941	-0.000702931		-0.0164191	-0.0293037			1		1	1		1			1		1		1	-0.309287
2004Q2	Lithuania	-0.00475642	0.00141163	0.211349	-0.0725166	-0.00729637		-0.00848347	-0.0176278			1		1	1		1			1		1		1	-0.342656
2004Q3	Lithuania	0.0157464	0.00305453	0.170013	-0.0703965	0.00626116		0.00678822	-0.00810151			1		1	1		1			1		1		1	-0.297364
2004Q4	Lithuania	0.0145162	0.010096	0.202572	-0.0624956	0.00231536	3	0.0050215	-0.0185507			1		1	1		1			1		1		1	-0.217179
2005Q1	Lithuania	0.0234723	0.0176188	0.177693	-0.0559142	-0.011631	3	0.0229913	0.000127414			1		1	1		1			1		1		1	-0.262933
2005Q2	Lithuania	0.0231427	0.0281064	0.200996	-0.0743219	-0.00802948	3	0.0515979	0.00933433			1		1	1		1			1		1		1	-0.30209
2005Q3	Lithuania	0.0242792	0.0414056	0.156177	-0.0702206	-0.00497942	3	0.0552403	0.0555826			1		1	1		1			1		1		1	-0.221499
2005Q4	Lithuania	0.025803	0.0513463	0.207377	-0.0769313	-0.00308332	3.083	0.0850605	0.0830411			1		1	1		1			1		1		1	-0.152926
2006Q1	Lithuania	0.0257341	0.0579817	0.175465	-0.0923597	-0.00196745	3.333	0.0676523	0.10904			1		1	1		1			1		1	1		-0.0503424
2006Q2	Lithuania	0.0301315	0.0649139	0.188086	-0.0812297	0.0085374	3.583	0.096198	0.157249			1		1	1		1			1		1	1		0.0366471
2006Q3	Lithuania	0.0458863	0.0736788	0.176917	-0.116907	0.00935943	3.917	0.138038	0.198082			1		1	1		1			1		1	1		0.186665
2006Q4	Lithuania	0.044193	0.0879246	0.220074	-0.121145	0.00398161	4.333	0.133373	0.261525			1		1	1		1			1		1	1		0.339815
2007Q1	Lithuania	0.0467209	0.104957	0.169181	-0.124532	0.00459833	4.583	0.161607	0.326346			1		1	1		1			1		1	1		0.350488
2007Q2	Lithuania	0.0493941	0.122476	0.188549	-0.150009	0.00492067	4.833	0.176981	0.351728			1		1	1		1			1		1	1		0.436923
2007Q3	Lithuania	0.0324228	0.138148	0.151467	-0.128576	0.0154941	5	0.175971	0.361616			1		1	1		1			1		1	1		0.503761
2007Q4	Lithuania	0.0418862	0.146457	0.200257	-0.145449	0.0164983	5	0.212178	0.361438			1		1	1		1			1		1	1		0.636926
2008Q1	Lithuania	0.0374385	0.144973	0.17071	-0.151673	0.0249853	5	0.217072	0.380215			1		1	1		1			1		1	1		0.677616
2008Q2	Lithuania	0.0364576	0.138151	0.195237	-0.118281	0.0141451	5	0.196816	0.331746			1		1	1		1			1		1	1		0.710689
2008Q3	Lithuania	0.0438822	0.122553	0.166584	-0.116415	0.000276451	5.25	0.175244	0.246102			1		1	1		1			1		1	1		0.637215
2008Q4	Lithuania	0.0400506	0.105021	0.234334	-0.0956188	0.013382	3.667	0.148915	0.111675			1		1	1		1			1		1	1		0.588701
2009Q1	Lithuania	0.0345578	-0.0419168	0.214461	-0.00125133	0.070378	2.833	-0.00211378	-0.0509644			1		1	1		1			1		1	1		0.486514
2009Q2	Lithuania	0.0277254	-0.0578094	0.232742	-0.0172866	-0.0121592	1.917	-0.0239138	-0.174754			1		1	1		1			1		1	1		0.478624
2009Q3	Lithuania	0.008199	-0.0684695	0.185498	-0.0186547	-0.0103937	1.75	-0.0527112	-0.310036			1		1	1		1			1		1	1		0.452401
2009Q4	Lithuania	0.00137274	-0.0792219	0.242047	-0.0182466	-0.00979219		-0.0916054	-0.339717	332.409		1		1	1		1			1		1	1		0.319779
2010Q1	Lithuania	-0.0107836	-0.0807953	0.212597	-0.0169636	-0.0125648		-0.117463	-0.439421	215.528		1		1	1		1			1		1	1		0.144343
2010Q2	Lithuania	-0.0240428	-0.0775403	0.214022	-0.0174139	-0.0261764		-0.12449	-0.192689	368.709		1		1	1		1			1		1	1		-0.0058549
2010Q3	Lithuania	-0.0230571	-0.0727747	0.169438	-0.0215986	0.00140828		-0.108945	-0.121337	334.655		1		1	1		1			1		1	1		0.0245846
2010Q4	Lithuania	-0.0307784	-0.0608339	0.222806	-0.0278463	0.00289691		-0.102335	-0.135686	266.691		1		1	1		1			1		1	1		-0.125198
2011Q1	Lithuania	-0.0281234	-0.0482414	0.20416	-0.0263721	0.000180417		-0.0901499	-0.0557374	242.65		1		1			1					1	1		-0.121943
2011Q2	Lithuania	-0.0230178	-0.0383258	0.192568	-0.0369831	0.0145791		-0.0730401	-0.00546436	226.515		1		1			1					1	1		-0.0951161
2011Q3	Lithuania	-0.023746	-0.0329243	0.161927	-0.0237617	0.00340893		-0.062534	-0.0082936	437.777		1		1			1					1	1		-0.143696
2011Q4	Lithuania	-0.02367	-0.0291768	0.202007	-0.0301764	-0.00512668		-0.0468	0.0215986	446.701		1		1			1					1	1		-0.302846
2012Q1	Lithuania	-0.0219675	-0.0269671	0.191981	-0.0227234	-0.00895034		-0.0365271	0.019303	305.496		1		1			1					1			-0.351149
2012Q2	Lithuania	-0.0230013	-0.0230681	0.182386	0.0072285	-0.00171709		-0.0365992	0.00689463	317.96		1		1			1					1			-0.497421
2012Q3	Lithuania	-0.0221307	-0.01407	0.146373	0.00568392	-0.00677419		-0.0336803	-0.00233247	208.653		1		1			1					1			-0.50119
2012Q4	Lithuania	-0.0221322	-0.00557072	0.19188	0.0232183	-0.00369572		-0.0252496	-0.0190303	149.117		1		1			1					1			-0.516236
1993Q1	Malaysia						7.147						1	1	1		1		1			1		1
1993Q2	Malaysia						6.861						1	1	1		1		1			1		1
1993Q3	Malaysia						5.755						1	1	1		1		1			1		1	-0.234615
1993Q4	Malaysia						5.24						1	1	1		1		1			1		1	-0.115441
1994Q1	Malaysia						2.77						1	1	1		1		1			1		1	-0.00745571
1994Q2	Malaysia						3.381						1	1	1		1		1			1		1	-0.0304402
1994Q3	Malaysia						4.029						1	1	1		1		1			1		1	-0.164427
1994Q4	Malaysia						4.51						1	1	1		1		1			1		1	-0.249378
1995Q1	Malaysia						5.234						1	1	1		1		1			1		1	-0.144809
1995Q2	Malaysia						5.204						1	1	1		1		1			1		1	-0.121615
1995Q3	Malaysia						5.89						1	1	1		1		1			1		1	-0.131626
1995Q4	Malaysia						6.47						1	1	1		1		1			1		1	-0.0264643
1996Q1	Malaysia						7						1	1	1		1		1			1		1	-0.0193881
1996Q2	Malaysia					0.024893	7.1						1	1	1		1		1			1		1	0.184763
1996Q3	Malaysia					0.00646052	7						1	1	1		1		1			1		1	0.277693
1996Q4	Malaysia					2.71713e-05	7.28			54.9928			1	1	1		1		1			1		1	0.257609
1997Q1	Malaysia					0.0498712				45.8805			1	1	1		1		1			1		1	0.426867
1997Q2	Malaysia					-0.0112819				59.3963			1	1	1		1		1			1		1	0.474704
1997Q3	Malaysia					-0.0793785				101.85			1	1	1		1		1			1		1	0.465828
1997Q4	Malaysia					-0.173771				196.963			1	1		1	1		1			1		1	0.330767
1998Q1	Malaysia					-0.0561665				254.669			1	1		1	1					1	1		0.223374
1998Q2	Malaysia					0.038227				433.011			1	1		1	1					1	1		0.149624
1998Q3	Malaysia					-0.0308102				1054.74			1	1		1	1					1	1		0.101211
1998Q4	Malaysia					0.00497277				615.992			1	1	1		1					1	1		0.0756784
1999Q1	Malaysia	0.0374702	-0.00981782	0.0883304	0.225536	0.018163		0.00234886	-0.0683319	342.801			1	1	1		1					1		1	0.0371516
1999Q2	Malaysia	0.000514616	0.0209034	0.102886	0.248038	0.0120531		0.0125988	-0.113765	296.199			1	1	1		1					1		1	-0.0142838
1999Q3	Malaysia	0.0767409	0.0206221	0.125251	0.263655	-0.0141973		0.0219348	-0.0898065	288.171			1	1	1		1					1		1	-0.0492163
1999Q4	Malaysia	0.0134	0.0232575	0.127219	0.249638	-0.0161595		0.0293425	0.0219138	171.659			1	1	1		1					1		1	-0.123823
2000Q1	Malaysia	-0.0253595	0.0390293	0.0832054	0.217065	0.0132818		0.0507839	0.0374388	221.998			1	1	1		1					1		1	-0.138726
2000Q2	Malaysia	0.00976064	0.0421053	0.107974	0.194924	0.0111181		0.0557431	0.10337	226.405			1	1	1		1					1		1	-0.150833
2000Q3	Malaysia	-0.0934829	0.0345717	0.108873	0.187918	0.00912624		0.0478646	0.146669	219.223			1	1	1		1					1		1	-0.202349
2000Q4	Malaysia	-0.077026	0.0262686	0.124546	0.197815	0.0219086		0.0241161	0.103272	236.571			1	1	1		1					1		1	-0.150842
2001Q1	Malaysia	-0.0433044	0.0117257	0.0891534	0.186912	0.0135557		0.0129077	0.102645	233.819			1	1	1		1			1		1		1	-0.176556
2001Q2	Malaysia	-0.0287883	-0.0171602	0.11727	0.193889	0.0230806		-0.00818628	0.0654274	237.409			1	1	1		1			1		1		1	-0.178039
2001Q3	Malaysia	-0.0486683	-0.0378593	0.128766	0.195386	-0.00960895		-0.0135546	-0.0103957	277.633			1	1	1		1			1		1		1	-0.237771
2001Q4	Malaysia	-0.00815847	-0.0395771	0.154012	0.163455	0.0116606		-0.0138142	-0.0497746	206.841			1	1	1		1			1		1		1	-0.198153
2002Q1	Malaysia	-0.0441685	-0.0374202	0.103237	0.172745	0.0253594		-0.0367189	-0.032203	159.313			1	1	1		1			1		1		1	-0.157899
2002Q2	Malaysia	0.00947234	-0.0348725	0.12987	0.167922	-0.0234718		-0.0395035	-0.0034219	193.206			1	1	1		1			1		1		1	-0.163853
2002Q3	Malaysia	0.0772336	-0.0300189	0.14952	0.17405	-0.0267572		-0.054394	-0.0337202	197.304			1	1	1		1			1		1		1	-0.153713
2002Q4	Malaysia	0.00595464	-0.0309662	0.159374	0.21387	0.00357219		-0.0580015	-0.00538402	211.78			1	1	1		1			1		1		1	-0.186647
2003Q1	Malaysia	0.0491974	-0.048122	0.111063	0.22001	-0.0218946		-0.0611945	-0.0433656	200.18			1	1	1		1			1		1		1	-0.165503
2003Q2	Malaysia	0.0327826	-0.0467035	0.132667	0.210026	-0.0154671		-0.0718344	-0.0478095	143.339			1	1	1		1			1		1		1	-0.122726
2003Q3	Malaysia	0.042595	-0.036815	0.144709	0.205155	-0.00173343		-0.0686793	-0.049741	123.646			1	1	1		1			1		1		1	-0.0969868
2003Q4	Malaysia	0.0288046	-0.0236764	0.164414	0.201384	-0.0286764		-0.0597945	-0.0175734	100.335			1	1	1		1			1		1		1	-0.113866
2004Q1	Malaysia	0.0548797	-0.0309647	0.113847	0.214985	-0.0215861		-0.0556374	-0.055766	113.114			1	1	1		1			1		1		1	-0.053538
2004Q2	Malaysia	0.0516342	-0.0220775	0.128233	0.210143	0.00883228		-0.0387802	-0.0600033	128.786			1	1	1		1			1		1		1	-0.0556403
2004Q3	Malaysia	-0.0041752	-0.0286789	0.128461	0.219616	0		-0.0489718	-0.0644384	103.923			1	1	1		1			1		1		1	-0.0578451
2004Q4	Malaysia	-0.0348133	-0.0233333	0.154694	0.207458	-0.0216488		-0.0449407	-0.0416287	78.165			1	1	1		1			1		1		1	-0.033622
2005Q1	Malaysia	0.037255	0.0259207	0.104614	0.244263	-0.0124325		0.0403593	-0.0369329	93.4998			1	1	1		1			1		1		1	0.00572543
2005Q2	Malaysia	-0.0218765	0.0191198	0.109086	0.227863	0.0138808		0.026045	0.00358852	86.2322			1	1	1		1			1		1		1	0.0160416
2005Q3	Malaysia	-0.0270436	0.0244436	0.113727	0.204359	0.0232452		0.036448	0.0268832	81.8824			1	1	1		1			1		1		1	0.239609
2005Q4	Malaysia	0.0533372	0.0203602	0.164087	0.223881	0.0133434		0.033591	-0.0374488	81.9691			1	1	1		1			1		1		1	0.000428833
2006Q1	Malaysia	-0.0241478	0.0300834	0.0959251	0.20953	0.00198624		0.0273678	0.0264213	86.4724			1	1	1		1			1		1		1	0.0925271
2006Q2	Malaysia	-0.0341519	0.0266689	0.103125	0.19171	0.00956216		0.0185621	0.0325788	96.6189			1	1	1		1			1		1		1	0.151908
2006Q3	Malaysia	-0.00196543	0.0314486	0.114953	0.241978	-0.00851835		0.017337	0.0167127	88.987			1	1	1		1			1		1		1	0.154216
2006Q4	Malaysia	0.0109612	0.0229262	0.161108	0.244391	0.0077595		0.028358	0.0122105	66.3832			1	1	1		1			1		1		1	0.0648249
2007Q1	Malaysia	-0.0284796	0.0304787	0.0974572	0.174397	0.0301817		0.0298635	0.0735059	72.9993			1	1	1		1			1		1		1	0.131223
2007Q2	Malaysia	-0.00990048	0.029922	0.104814	0.209146	-0.00113899		0.0523896	0.0473188	74.5633			1	1	1		1			1		1		1	0.201479
2007Q3	Malaysia	-0.00674567	0.0442269	0.121914	0.219754	-0.0240861		0.0520045	0.0939702	107.542			1	1	1		1			1		1		1	0.152845
2007Q4	Malaysia	-0.0191783	0.0413247	0.157106	0.204775	0.00150964		0.0553411	0.0671097	119.185			1	1	1		1			1		1		1	0.228382
2008Q1	Malaysia	0.0230612	0.0533385	0.103658	0.186651	0.0110468		0.0739334	0.0889663	143.879			1	1	1		1			1		1		1	0.412577
2008Q2	Malaysia	0.018123	0.0470861	0.106729	0.271469	-0.00349859		0.05912	0.0660651	153.167			1	1	1		1			1		1		1	0.395491
2008Q3	Malaysia	-0.00464766	0.0426435	0.109853	0.249728	0.00995404		0.0549864	0.0663578	194.173			1	1	1		1			1		1		1	0.139018
2008Q4	Malaysia	0.0273418	-0.00465968	0.177067	0.213673	-0.0164058		0.035089	-0.0921798	370.236			1	1	1		1			1		1		1	-0.116031
2009Q1	Malaysia	-0.0212967	-0.0603015	0.11988	0.246051	-0.0150441		0.00131772	-0.0737355	344.19			1	1	1		1			1		1		1	-0.206584
2009Q2	Malaysia	-0.0218012	-0.0422967	0.127257	0.219577	-0.00397116		-0.0116541	-0.0820711	167.027			1	1	1		1			1		1		1	-0.201522
2009Q3	Malaysia	0.0376742	-0.0187693	0.139196	0.193011	-0.016399		-0.0115948	-0.0533324	174.08			1	1	1		1			1		1		1	-0.199328
2009Q4	Malaysia	-0.0196213	-0.00957436	0.17274	0.207423	0.0106934		-0.019472	-0.0431961	135.607			1	1	1		1			1		1		1	-0.163922
2010Q1	Malaysia	-0.03217	-0.0125893	0.111444	0.23432	0.0143245		-0.0191372	-0.0566921	130.17			1	1	1		1			1		1		1	-0.128411
2010Q2	Malaysia	-0.0184038	-0.00492798	0.120095	0.165597	0.0488923		-0.0140959	-0.000584158	171.297			1	1	1		1			1		1		1	-0.169496
2010Q3	Malaysia	-0.10795	-0.0156039	0.114259	0.148698	0.0117934		-0.0221435	0.00393356	136.834			1	1	1		1			1		1		1	-0.106893
2010Q4	Malaysia	-0.0714019	-0.0102916	0.160573	0.167496	-0.0215954		-0.0255876	0.0137321	117.48			1	1	1		1			1		1		1	-0.140998
2011Q1	Malaysia	0.0235515	-0.00918618	0.113219	0.171585	0.0142081		-0.0247612	-0.0318573	108.831			1	1			1					1		1	0.0685934
2011Q2	Malaysia	0.0149187	-0.0103376	0.1155	0.175286	-0.0140417		-0.0253734	-0.00717061	130.77			1	1			1					1		1	0.137015
2011Q3	Malaysia	0.0556572	-0.00608465	0.1263	0.163404	-0.0048696		-0.0244383	0.0248814	233.065			1	1			1					1		1	0.0383925
2011Q4	Malaysia	0.0864057	-0.00578942	0.185173	0.152574	-0.0176751		-0.0274899	0.0573582	177.63			1	1			1					1		1	-0.0317572
2012Q1	Malaysia					0.0249042				167.779			1	1			1					1			-0.00293872
2012Q2	Malaysia					-0.0114508				174.05			1	1			1					1			-0.0289887
2012Q3	Malaysia					-0.00265604				131.479			1	1			1					1			0.0566918
2012Q4	Malaysia					0.0110151				98.3482			1	1			1					1			0.0326986
1993Q1	Mexico	-0.0244896	0.0258797	0.0898029	-0.0321435			0.0956189	0.154094		1			1	1			1	1		1			1
1993Q2	Mexico	-0.0402652	0.0233515	0.0926659	-0.0351482			0.0670965	0.11735		1			1	1			1	1		1			1
1993Q3	Mexico	0.00560331	0.0234902	0.0983081	-0.0351121			0.0568828	0.118702		1			1	1			1	1		1			1	-0.129651
1993Q4	Mexico	0.0164912	0.0234048	0.0975017	-0.0267442			0.0566245	0.106575	266.051	1			1	1			1	1		1			1	-0.107166
1994Q1	Mexico	0.0101876	0.0273058	0.102559	-0.0376355			0.0801887	0.138882	483.516	1			1	1			1	1		1			1	-0.0907241
1994Q2	Mexico	0.0491632	0.0355989	0.105882	-0.0419046	-0.0492966		0.0798436	0.155892	532.445	1			1	1			1	1		1			1	-0.0658441
1994Q3	Mexico	0.00497708	0.037538	0.0989497	-0.0407633	-0.0185185		0.0707238	0.147372	435.221	1			1	1			1	1		1			1	0.0053327
1994Q4	Mexico	-0.0171451	0.0410444	0.0923819	-0.0368428	-0.0492606		0.0717554	0.142523	863.411	1			1	1			1	1		1			1	0.0509297
1995Q1	Mexico	-0.0178217	-0.0279908	0.0959184	0.0158735	-0.433056		-0.0112189	-0.140868	1589.32	1			1		1		1	1		1		1		0.0370058
1995Q2	Mexico	-0.0244998	-0.0807644	0.0906343	0.0260371	0.118615		-0.0777554	-0.304092	978.249	1			1		1		1	1		1		1		0.0389597
1995Q3	Mexico	-0.0554087	-0.0748039	0.0912105	0.0262834	0.0639937		-0.0776053	-0.320399	1020.87	1			1		1		1	1		1		1		0.020395
1995Q4	Mexico	0.0373004	-0.068473	0.0933614	0.0237638	-0.101884		-0.0790778	-0.250793	1016.99	1			1		1		1	1		1		1		0.0536151
1996Q1	Mexico	-0.0456457	-0.0493532	0.0817376	0.0301805	0.0627174		-0.0688609	-0.233427	806.166	1			1		1		1	1		1			1	0.0296571
1996Q2	Mexico	-0.0491759	-0.0516146	0.0803911	0.0163466	0.065598		-0.0871474	-0.195116	686.003	1			1		1		1	1		1			1	0.0293794
1996Q3	Mexico	-0.00239644	-0.0440101	0.0953294	0.0160067	0.0309232		-0.0807632	-0.142928	532.886	1			1		1		1	1		1			1	0.0740897
1996Q4	Mexico	-0.00564605	-0.0268013	0.0861243	0.0131793	0.00691937		-0.0676787	-0.0645178	502.224	1			1		1		1	1		1			1	0.0885273
1997Q1	Mexico	0.0110735	-0.0232294	0.0858086	0.0105795	0.0688054		-0.0670043	-0.0892606	442.771	1			1		1		1	1		1			1	0.0745471
1997Q2	Mexico	-0.0228327	-0.0102993	0.0878467	0.00317946	0.0245452		-0.0560369	-0.0445312	340.71	1			1		1		1	1		1			1	0.0521605
1997Q3	Mexico	-0.0338062	0.000330224	0.0841576	-0.00347645	0.0443038		-0.0457694	0.00620039	305.123	1			1		1		1	1		1			1	0.0028322
1997Q4	Mexico	0.00964681	0.0129349	0.0939262	-0.00876905	0.00187806		-0.0288577	0.048995	399.94	1			1		1		1	1		1			1	0.00424928
1998Q1	Mexico	0.000446931	0.0131242	0.0846379	-0.0128797	0.019411		-0.0279766	0.0370669	366.463	1			1		1		1	1		1			1	0.0445097
1998Q2	Mexico	0.010796	0.0157409	0.0820067	-0.0204863	-0.0011837		-0.0228505	0.0295815	487.514	1			1		1		1	1		1			1	0.0629104
1998Q3	Mexico	0.00462604	0.0143337	0.0856291	-0.019632	-0.0556404		-0.0275013	0.0443472	904.24	1			1		1		1	1		1			1	0.0328855
1998Q4	Mexico	0.00644359	0.00905624	0.113227	-0.0171117	-0.0257906		-0.0435792	0.0148724	726.309	1			1		1		1	1		1			1	0.0325513
1999Q1	Mexico	0.042525	0.0156945	0.0967438	-0.0140608	0.0673164		-0.0372863	0.0421399	581.682	1			1		1		1	1		1			1	0.0324666
1999Q2	Mexico	0.0465899	0.010088	0.095	-0.0136248	0.0758011		-0.0302865	0.0564653	589.67	1			1		1		1	1		1			1	0.00880734
1999Q3	Mexico	0.0244449	0.0185386	0.0946001	-0.012326	0.0221779		-0.0213991	0.059041	581.464	1			1		1		1	1		1			1	-0.00911172
1999Q4	Mexico	0.0427208	0.0281302	0.102836	-0.0133931	0.00374442		-0.00457944	0.0679129	360.511	1			1		1		1	1		1			1	-0.0245648
2000Q1	Mexico	0.0670573	0.0470646	0.105545	-0.0125549	0.0331709		0.00892328	0.108918	345.494	1			1		1		1	1		1			1	-0.00845674
2000Q2	Mexico	0.0621729	0.0514877	0.104298	-0.0182557	-0.0030077		0.0226227	0.121404	378.411	1			1		1		1	1		1			1	0.0519243
2000Q3	Mexico	0.064603	0.0504377	0.102568	-0.0180822	0.0368344		0.0276286	0.124742	312.946	1			1		1		1	1		1			1	0.00757815
2000Q4	Mexico	0.0219178	0.0405449	0.0949466	-0.0181146	0.00976137		0.027054	0.112653	391.059	1			1		1		1	1		1			1	-0.0798629
2001Q1	Mexico	0.0108101	0.0223914	0.104833	-0.0199665	-0.009705		0.0323146	0.0659802	408.255	1			1		1		1	1		1			1	-0.00748563
2001Q2	Mexico	0.0172948	0.015403	0.10732	-0.0206849	0.0659838		0.0186482	0.0203442	307.231	1			1		1		1	1		1			1	-0.0155197
2001Q3	Mexico	0.00770164	0.0073603	0.109106	-0.0162551	-0.00113524		-0.000734519	-0.0099854	427.054	1			1		1		1	1		1			1	-0.0552007
2001Q4	Mexico	0.0376333	-0.00379584	0.110643	-0.0201133	0.0189964		0.00196588	-0.0229435	305.537	1			1		1		1	1		1			1	-0.042851
2002Q1	Mexico	-0.0103865	-0.0183454	0.113947	-0.0215549	0.0306287		-0.000604433	-0.021097	249.336	1			1		1		1	1		1			1	-0.00604088
2002Q2	Mexico	-0.000147267	-0.0142128	0.114162	-0.0125063	-0.0442244		0.0106005	-0.0149583	323.097	1			1		1		1	1		1			1	0.0215717
2002Q3	Mexico	0.0124533	-0.0126814	0.11545	-0.0137536	-0.042563		-0.0157325	-0.0541941	435.428	1			1		1		1	1		1			1	-0.0149284
2002Q4	Mexico	0.0172484	-0.0173357	0.113626	-0.0154878	-0.0130248		-0.0105632	-0.0582932	328.902	1			1		1		1	1		1			1	-0.00820381
2003Q1	Mexico	0.0224083	-0.0235106	0.119939	-0.0110983	-0.0705356		-0.00450407	-0.059383	289.353	1			1		1		1	1		1			1	-0.00379611
2003Q2	Mexico	0.0140245	-0.0257381	0.120167	-0.0187888	0.0240301		-0.0160812	-0.0627561	238.534	1			1		1		1	1		1			1	-0.0146145
2003Q3	Mexico	-0.00309473	-0.0335835	0.118875	-0.0148946	-0.0250142		-0.0187321	-0.0787661	215.662	1			1		1		1	1		1			1	-0.0121717
2003Q4	Mexico	-0.0249344	-0.0275672	0.114405	-0.0125819	-0.0438187		-0.0153338	-0.100372	200.614	1			1		1		1	1		1			1	-0.0226759
2004Q1	Mexico	-0.0240073	-0.0164346	0.11117	-0.0138306	0.01905		-0.00239407	-0.0521552	184.197	1			1		1		1		1	1			1	0.0739433
2004Q2	Mexico	-0.0340001	-0.0139418	0.107947	-0.0162396	-0.0359305		0.00607069	-0.0536871	218.033	1			1		1		1		1	1			1	0.0524079
2004Q3	Mexico	-0.0488606	-0.0131678	0.106057	-0.0156536	-0.00215805		0.0113073	-0.0330476	188.514	1			1		1		1		1	1			1	-0.0546886
2004Q4	Mexico	-0.0492828	-0.00723185	0.104704	-0.0236978	0.0112781		0.0227976	-0.020715	173.871	1			1		1		1		1	1			1	-0.0667876
2005Q1	Mexico	-0.0391533	-0.00730882	0.106732	-0.0200831	0.00913106		0.0187783	-0.0176668	188.37	1			1		1		1		1	1			1	-0.0667411
2005Q2	Mexico	-0.0326481	-0.0145213	0.106202	-0.0122033	0.0208854		0.0242881	-0.0210692	181.335	1			1		1		1		1	1			1	-0.137095
2005Q3	Mexico	-0.0200671	-0.00290828	0.107495	-0.0126099	0.0219504		0.0193045	0.00184713	148.927	1			1		1		1		1	1			1	-0.279148
2005Q4	Mexico	-0.0195925	0.00513742	0.10684	-0.0132063	0.0118587		0.0410205	0.0209101	143.189	1			1		1		1		1	1			1	-0.197419
2006Q1	Mexico	-0.0272275	0.0164701	0.104197	-0.00721403	0.0127678		0.0492093	0.0382555	139.911	1			1		1		1		1	1			1	-0.197297
2006Q2	Mexico	-0.019586	0.0281482	0.102506	-0.0118765	-0.0753689		0.0502946	0.0554351	153.781	1			1		1		1		1	1			1	-0.121016
2006Q3	Mexico	-0.023375	0.0240061	0.103826	-0.0153189	0.0235655		0.061899	0.0544793	140.866	1			1		1		1		1	1			1	-0.0413919
2006Q4	Mexico	-0.0238721	0.0230925	0.104725	-0.0149108	0.0235319		0.0441699	0.0694681	115.158	1			1		1		1		1	1			1	-0.0260972
2007Q1	Mexico	-0.0232898	0.0253779	0.103629	-0.0202438	-0.0109853		0.0685368	0.0800936	115.999	1			1		1		1		1	1			1	0.0695516
2007Q2	Mexico	-0.0116412	0.0376439	0.103862	-0.0198412	-0.0125772		0.0612945	0.0899218	110.862	1			1		1		1		1	1			1	0.04284
2007Q3	Mexico	0.000564789	0.0344521	0.105436	-0.013331	-0.0122099		0.0567023	0.0798095	131.381	1			1		1		1		1	1			1	0.0983128
2007Q4	Mexico	0.00163492	0.0364338	0.104984	-0.0102984	0.00182864		0.0582365	0.0903611	171.512	1			1		1		1		1	1			1	0.121896
2008Q1	Mexico	-0.0250423	0.0388913	0.10408	-0.015054	-0.00639933		0.068324	0.112339	192.971	1			1		1		1		1	1			1	0.186634
2008Q2	Mexico	-0.00914281	0.0307392	0.104958	-0.0138956	0.017669		0.0664018	0.121167	193.803	1			1		1		1		1	1			1	0.236601
2008Q3	Mexico	-0.0119773	0.0249675	0.107032	-0.0236218	0.0231231		0.0434911	0.113486	274.759	1			1		1		1		1	1			1	0.18647
2008Q4	Mexico	-0.00494361	0.00544942	0.113428	-0.037323	-0.155168		0.0189745	0.0732625	433.799	1			1		1		1		1	1			1	0.120149
2009Q1	Mexico	0.010766	-0.0669516	0.12015	-0.0226989	-0.0714292		-0.0572917	-0.00724029	441.479	1			1		1		1		1	1			1	0.0551935
2009Q2	Mexico	-0.00530246	-0.070792	0.121224	-0.011254	0.0617035		-0.0795624	-0.0577113	279.647	1			1		1		1		1	1			1	-0.0115053
2009Q3	Mexico	0.00543734	-0.0505921	0.119319	-0.017993	-0.00996374		-0.0431135	-0.0632392	234.295	1			1		1		1		1	1			1	-0.0344141
2009Q4	Mexico	0.0013036	-0.0359885	0.117582	-0.00679893	0.0102812		-0.0397892	-0.0720799	192.055	1			1		1		1		1	1			1	-0.039747
2010Q1	Mexico	0.000526755	-0.0331278	0.117734	-0.0124735	0.0467188		-0.0432239	-0.08206	158.584	1			1		1		1		1	1			1	-0.00246754
2010Q2	Mexico	0.0169301	-0.0231502	0.117882	-0.0158349	0.0203582		-0.0377217	-0.0840346	211.566	1			1		1		1		1	1			1	-0.0090969
2010Q3	Mexico	0.0125389	-0.0201597	0.118414	-0.0111989	-0.0246761		-0.0277407	-0.079138	190.827	1			1		1		1		1	1			1	0.00170212
2010Q4	Mexico	0.00849937	-0.0131436	0.117872	-0.0084067	0.027081		-0.0271971	-0.0614456	173.212	1			1		1		1		1	1			1	0.0390607
2011Q1	Mexico	0.0106312	-0.0137584	0.117315	-0.00722459	0.0224173		-0.0270431	-0.0408806	160.367	1			1				1			1			1	0.0555321
2011Q2	Mexico	0.003568	-0.00512529	0.118056	-0.012663	9.65173e-05		-0.026313	-0.0227592	148.402	1			1				1			1			1	0.0885198
2011Q3	Mexico	0.0165731	0.00549065	0.118237	-0.0188289	-0.0491216		-0.00482127	-0.0205231	266.784	1			1				1			1			1	0.0137374
2011Q4	Mexico	0.0219118	0.00909503	0.115914	-0.0100694	-0.0731311		-0.0137816	-0.0123753	222.22	1			1				1			1			1	0.0012064
2012Q1	Mexico	0.0236875	0.0180229	0.115504	-0.0111612	0.0594542		-0.0126056	0.0115624	184.617	1			1				1			1				-0.0381508
2012Q2	Mexico	0.00861074	0.0216535	0.114983	-0.0124351	-0.0446947		-0.0156469	0.0108808	201.936	1			1				1			1				-0.0206149
2012Q3	Mexico	0.00275698	0.0215935	0.114728	-0.00662089	0.0385095		-0.010105	0.00810472	171.699	1			1				1			1				-0.122282
2012Q4	Mexico	0.00640522	0.0254748	0.116704	-0.0135888	0.0205715		-0.00572174	-0.00292522	155.35	1			1				1			1				-0.115815
1993Q1	Peru						34.489				1			1		1		1	1			1	1
1993Q2	Peru						30.605				1			1		1		1	1			1	1
1993Q3	Peru						20.129				1			1		1		1	1			1	1		-0.525088
1993Q4	Peru						28.626				1			1		1		1	1			1	1		-0.483975
1994Q1	Peru						15.39				1			1	1			1	1			1	1		-0.451904
1994Q2	Peru						15.39				1			1	1			1	1			1	1		-0.437347
1994Q3	Peru						18.156				1			1	1			1	1			1	1		-0.366542
1994Q4	Peru						16.076				1			1	1			1	1			1	1		-0.384867
1995Q1	Peru	-0.0419824	-0.00975539	0.100746	-0.0542454		16.213	-0.02719	-0.0841312		1			1	1			1	1			1	1		-0.311377
1995Q2	Peru	-0.0507927	-0.0198471	0.0894876	-0.0536196	-0.0334477	20.84	-0.0202582	-0.0646106		1			1	1			1	1			1	1		-0.11601
1995Q3	Peru	-0.0596467	-0.0102526	0.0990735	-0.0576581	0.0324121	17.598	-0.010376	-0.0686691		1			1	1			1	1			1	1		-0.0963731
1995Q4	Peru	-0.0901873	-0.0318272	0.101015	-0.0616688	0.00345848	18.436	-0.00479578	-0.0950899		1			1	1			1	1			1	1		0.0313081
1996Q1	Peru	-0.0854217	-0.0164848	0.0950564	-0.0396179	0.0160679	15.663	-0.000465472	-0.0838744		1			1	1			1	1			1		1	0.0946218
1996Q2	Peru	0.0638321	-0.00617237	0.0956586	-0.0507894	0.00705576	16.765	0.00308363	-0.0541884		1			1	1			1	1			1		1	0.167017
1996Q3	Peru	-0.0586356	-0.00557254	0.100745	-0.0530441	-0.0111602	15.938	0.00891373	-0.0491853		1			1	1			1	1			1		1	0.238267
1996Q4	Peru	-0.0210797	0.00795089	0.111285	-0.0532457	-0.0263934	18.156	0.0187787	-0.0079219		1			1	1			1	1			1		1	0.290559
1997Q1	Peru	0.00228124	0.0268371	0.0950933	-0.0348851	0.0102912	18.016	0.0256067	0.0763217	453.149	1			1	1			1	1			1		1	0.323301
1997Q2	Peru	0.0205501	0.0510018	0.0814172	-0.033615	0.00906326	15.253	0.0392223	0.0985131	346.036	1			1	1			1	1			1		1	0.338898
1997Q3	Peru	0.0507832	0.0457759	0.101435	-0.0511964	0.0314788	15.526	0.0411812	0.156218	353.716	1			1	1			1	1			1		1	0.43059
1997Q4	Peru	0.0583403	0.0553166	0.115527	-0.0561153	-0.000778125	15.938	0.0367163	0.198179	420.655	1			1	1			1	1			1		1	0.52184
1998Q1	Peru	0.0439204	0.0326728	0.0999042	-0.0726959	0.0207387	17.32	0.0352263	0.180494	383.781	1			1	1			1	1			1		1	0.556644
1998Q2	Peru	0.031212	0.00489182	0.0891547	-0.0629483	-0.0118729	30.758	0.0252744	0.178664	543.316	1			1	1			1	1			1		1	0.628425
1998Q3	Peru	0.0257344	0.0229634	0.105292	-0.0479971	-0.0222505	40.268	0.0191647	0.172747	911.3	1			1	1			1	1			1		1	0.554567
1998Q4	Peru	0.0579535	0.0140526	0.122015	-0.0321701	-0.072054	18.716	-0.0373702	0.078775	612.106	1			1	1			1	1			1		1	0.441667
1999Q1	Peru	0.0281794	-0.00456877	0.103676	-0.0225282	-0.0472567	25.193	-0.0235229	0.0236021	561.621	1			1	1			1	1			1		1	0.489465
1999Q2	Peru	0.0511315	-0.00836623	0.0980599	-0.0242298	0.0188785	25.6	-0.0184394	0.0482304	608.597	1			1	1			1	1			1		1	0.406599
1999Q3	Peru	0.0670697	0.000813395	0.115309	-0.0163078	0.00247417	25.6	-0.0132306	0.0734734	635.327	1			1	1			1	1			1		1	0.317285
1999Q4	Peru	0.0555687	0.0222236	0.115255	-0.0293314	-0.0356409	17.8	-0.00529352	0.079962	442.972	1			1	1			1	1			1		1	0.280203
2000Q1	Peru	0.0986264	0.0366076	0.103341	-0.0206885	0.00639945	17.8	-0.00624884	0.0919212	517.975	1			1	1			1	1			1		1	0.23602
2000Q2	Peru	0.0631431	0.0151219	0.0985087	-0.0235279	0.0118631	17.8	-0.00166788	0.0352399	546.083	1			1	1			1	1			1		1	0.297323
2000Q3	Peru	0.0464153	-0.0106527	0.111753	-0.00852105	0.0186652	17.8	-0.00489411	-0.0367801	663.834	1			1	1			1	1			1		1	0.262847
2000Q4	Peru	0.00253455	-0.0351455	0.110791	-0.0234403	0.00920358	14	-0.0101732	-0.0535623	687.339	1			1	1			1	1			1		1	0.121589
2001Q1	Peru	-0.00321773	-0.0368243	0.0974253	-0.0368074	0.000344353	11.5	-0.0144206	-0.0554714	650.162	1			1	1			1	1			1		1	0.120059
2001Q2	Peru	0.0225318	-0.0334469	0.100088	-0.014986	0.00384867	10.5	-0.0211724	-0.0826071	631.79	1			1	1			1	1			1		1	0.0676737
2001Q3	Peru	0.000554558	-0.0271595	0.111571	-0.00680831	0.0224508	8.5	-0.0196516	-0.127133	668.652	1			1	1			1	1			1		1	0.0275488
2001Q4	Peru	0.0245339	-0.0258425	0.118604	-0.0131219	0.0108069	5	-0.0191529	-0.101324	521.441	1			1	1			1	1			1		1	-0.0481078
2002Q1	Peru	-0.0204204	-0.0401169	0.0966279	-0.0175923	0.000961618	3	-0.0135004	-0.12457	408.604	1			1	1			1	1			1		1	-0.135066
2002Q2	Peru	-0.0261056	-0.0106561	0.0915631	-0.00289748	0.00426637	3	-0.00508565	-0.126251	628.09	1			1	1			1	1			1		1	-0.179033
2002Q3	Peru	-0.0195974	-0.0133851	0.106645	0.00214347	-0.0210106	3.75	-0.00426202	-0.120212	879.539	1			1	1			1	1			1		1	-0.256619
2002Q4	Peru	-0.0442814	-0.0197897	0.109921	-0.009335	0.0133246	4.5	-0.00187729	-0.138286	609.448	1			1	1			1	1			1		1	-0.251772
2003Q1	Peru	-0.0157593	-0.0175293	0.0979341	-0.0125457	0.00232527	4.25	-0.00484541	-0.085154	477.257	1			1	1			1	1			1		1	-0.249105
2003Q2	Peru	-0.0353815	-0.00929101	0.0922417	0.00561932	-0.0291203	4.25	-0.00803697	-0.118609	491.387	1			1	1			1	1			1		1	-0.259281
2003Q3	Peru	-0.0444634	-0.0291491	0.106835	0.00828846	-0.00850777	3.5	-0.0102727	-0.110628	355.079	1			1	1			1	1			1		1	-0.321927
2003Q4	Peru	-0.0331618	-0.041993	0.114259	0.0125444	-0.0203954	3.25	-0.013945	-0.146637	324.651	1			1	1			1	1			1		1	-0.331079
2004Q1	Peru	-0.0508452	-0.0239885	0.0917028	0.0332181	-0.00705719	3.25	-0.0135116	-0.0977202	354.556	1			1	1			1	1			1		1	-0.302034
2004Q2	Peru	-0.0335508	-0.0235135	0.0908155	0.0189432	0.0152514	3.25	-0.0164574	-0.110408	449.838	1			1	1			1	1			1		1	-0.259852
2004Q3	Peru	-0.0229168	-0.0285265	0.105911	0.0485758	0.0183491	3.5	-0.0158729	-0.108543	339.618	1			1	1			1	1			1		1	-0.308454
2004Q4	Peru	-0.0356921	-0.0196249	0.111345	0.0453055	-0.00587237	3.75	-0.0162073	-0.0971903	239.137	1			1	1			1	1			1		1	-0.381233
2005Q1	Peru	-0.0117716	-0.0166259	0.0949195	0.0510645	-0.00812689	3.75	-0.0163425	-0.117031	276.893	1			1	1			1	1			1		1	-0.437558
2005Q2	Peru	-0.015932	-0.00584864	0.0892356	0.0427447	0.0013533	3.75	-0.0177395	-0.0813945	252.277	1			1	1			1	1			1		1	-0.298532
2005Q3	Peru	-0.0111079	-0.0159157	0.103236	0.0673834	-0.0127377	3.75	-0.0145795	-0.064567	182.704	1			1	1			1	1			1		1	-0.368474
2005Q4	Peru	0.00946563	-0.00375323	0.113914	0.0749696	-0.0396914	4	-0.0141988	-0.0102954	256.88	1			1	1			1	1			1		1	-0.376437
2006Q1	Peru	0.00872835	0.00199423	0.0915316	0.0516926	0.0116982	4.75	-0.0118937	0.00453679	225.533	1			1	1			1	1			1		1	-0.419988
2006Q2	Peru	0.00921237	-0.00148211	0.0851257	0.0821488	0.00302932	5.25	-0.00471285	-0.00218107	201.736	1			1	1			1	1			1		1	-0.331273
2006Q3	Peru	0.0120232	0.00939769	0.0964384	0.116644	0.00413246	5.25	-0.00101538	0.00936078	169.397	1			1	1			1	1			1		1	-0.459906
2006Q4	Peru	0.000970048	0.0193173	0.107599	0.0929698	-0.00705343	5.25	0.00491125	0.0820832	118.377	1			1	1			1	1			1		1	-0.271271
2007Q1	Peru	-0.0043888	0.0250254	0.0838673	0.0500643	-0.00499621	5.25	0.0138178	0.070619	129.31	1			1	1			1	1			1		1	-0.224973
2007Q2	Peru	-0.0091692	0.0196225	0.0785851	0.0708835	-0.0187209	5.25	0.0182042	0.0957729	116.9	1			1	1			1	1			1		1	-0.0659905
2007Q3	Peru	-0.0214295	0.0322832	0.0890908	0.0797776	-3.69816e-05	5.75	0.0251785	0.140135	137.022	1			1	1			1	1			1		1	-0.0459646
2007Q4	Peru	-0.0107155	0.0478683	0.106743	0.0646316	0.0206072	5.75	0.0339457	0.167752	178.031	1			1	1			1	1			1		1	0.133811
2008Q1	Peru	-0.0586449	0.0600017	0.0802083	0.0335219	0.0138514	6	0.0428276	0.164942	223.221	1			1	1			1		1		1		1	0.308062
2008Q2	Peru	-0.0556005	0.066954	0.0775076	0.0104643	0.00719146	6.5	0.0496453	0.283307	198.721	1			1	1			1		1		1		1	0.358389
2008Q3	Peru	-0.0542698	0.0673447	0.0887988	-0.00108571	-0.00948077	7.25	0.0484199	0.281701	309.879	1			1	1			1		1		1		1	0.358353
2008Q4	Peru	-0.0690087	0.0407931	0.112717	-0.034323	0.0458459	7.25	0.0409098	0.21794	508.593	1			1	1			1		1		1		1	0.194905
2009Q1	Peru	-0.00313298	0.0114968	0.0933569	0.00563735	-0.0106261	6.75	0.0241681	0.0738323	425.254	1			1	1			1		1		1		1	0.0746925
2009Q2	Peru	0.00380548	-0.0127408	0.0900365	0.0337952	0.0166285	3.8	0.0143043	-0.0281525	272.024	1			1	1			1		1		1		1	0.002108
2009Q3	Peru	0.0224577	-0.00951733	0.103186	0.049494	-0.0144183	2.05	0.00591273	-0.0183379	204.752	1			1	1			1		1		1		1	0.0307888
2009Q4	Peru	0.0520228	0.000986986	0.124292	0.0513911	-0.00120808		0.00337995	-0.00154839	164.528	1			1	1			1		1		1		1	0.0371469
2010Q1	Peru	0.0406439	-0.00185615	0.0950777	0.0287004	0.0310458		0.00433174	0.0414664	148.763	1			1	1			1		1		1		1	0.016707
2010Q2	Peru	0.0525267	0.00864687	0.0891771	0.0263789	0.0152842		0.00199879	0.0768871	215.068	1			1	1			1		1		1		1	-0.0316052
2010Q3	Peru	0.0304053	0.00642958	0.100796	0.0224658	0.00296326		0.00140124	0.0689267	174.019	1			1	1			1		1		1		1	0.116936
2010Q4	Peru	0.0203674	0.0120598	0.118914	0.0312752	-0.0344152		-0.000600034	0.0493957	165.375	1			1	1			1		1		1		1	0.141843
2011Q1	Peru	0.0288464	0.00499329	0.0903799	0.030991	-0.00371589		-0.00242374	-0.00835901	172.664	1			1				1				1		1	0.157222
2011Q2	Peru	-0.0137414	-0.00365838	0.0827832	0.0371002	-0.0235338		-0.00479536	-0.0453722	169.023	1			1				1				1		1	0.113828
2011Q3	Peru	0.00934131	-0.00928618	0.0982724	0.0608742	0.0245579		-0.00835687	-0.087793	279.391	1			1				1				1		1	0.0845219
2011Q4	Peru	-0.0257622	-0.0152294	0.120757	0.0276708	0.0455208		-0.0116379	-0.0914309	215.533	1			1				1				1		1	0.0637786
2012Q1	Peru	-0.0191371	-0.0187289	0.0848667	0.0397189	0.000847264		-0.0165606	-0.0391986	157.205	1			1				1				1			0.0984989
2012Q2	Peru	0.0147487	-0.0250923	0.0881636	0.00112808	0.0291792		-0.0213958	-0.0844243	174.389	1			1				1				1			0.102444
2012Q3	Peru	0.00654569	-0.0291037	0.101839	-0.00136299	0.0244387		-0.0263868	-0.117619	124.9	1			1				1				1			0.0873094
2012Q4	Peru	0.0399442	-0.043124	0.140253	0.0023525	0.000555556		-0.0316872	-0.174536	113.639	1			1				1				1			0.0633548
1993Q1	Poland											1		1		1	1		1			1		1
1993Q2	Poland											1		1		1	1		1			1		1
1993Q3	Poland											1		1		1	1		1			1		1	0.661609
1993Q4	Poland											1		1		1	1		1			1		1	0.555585
1994Q1	Poland											1		1		1	1		1			1		1	0.542414
1994Q2	Poland					-0.000443383						1		1		1	1		1			1		1	0.50359
1994Q3	Poland					-0.00484071						1		1		1	1		1			1		1	0.396399
1994Q4	Poland					0.0288913				646.632		1		1		1	1		1			1		1	-0.0358193
1995Q1	Poland	-0.0114954	-0.0425051	0.1884	0.039296	0.024472		-0.0758152	-0.0960921	870.569		1		1		1	1			1		1		1	-0.0912907
1995Q2	Poland	0.0206908	-0.0346313	0.19921	0.0199288	0.0248037		-0.0441058	-0.314036	521.903		1		1		1	1			1		1		1	-0.158352
1995Q3	Poland	0.00983603	-0.019761	0.182834	0.0297585	-0.00128299		-0.0287226	-0.208928	502.404		1		1		1	1			1		1		1	-0.0908093
1995Q4	Poland	0.00752199	-0.0153844	0.178623	0.000668158	0.019389		-0.0116002	-0.150893	537.598		1		1		1	1			1		1		1	-0.139929
1996Q1	Poland	0.0161828	-0.00641851	0.197073	0.0144796	0.0455793		-0.00347751	-0.0800461	292.414		1		1		1	1		1			1		1	-0.000869362
1996Q2	Poland	-0.00806787	0.00411189	0.196213	-0.0148692	0.0110243		-0.0101219	-0.0323639	231.115		1		1		1	1		1			1		1	-0.18932
1996Q3	Poland	0.00629132	0.00534903	0.183184	-0.0217756	-0.0199148		0.000469593	-0.0222894	206.612		1		1		1	1		1			1		1	-0.396383
1996Q4	Poland	0.0218741	-0.0370298	0.160261	-0.0294604	0.0142042		0.00768468	-0.106353	171.009		1		1		1	1		1			1		1	-0.3945
1997Q1	Poland	0.020467	0.01196	0.191445	-0.0161113	0.0423014		0.0105821	0.0373665	167.779		1		1		1	1		1			1		1	-0.205446
1997Q2	Poland	0.00767488	0.0162788	0.179557	-0.0366808	-0.00340618		0.021532	0.0624941	148.172		1		1		1	1		1			1		1	-0.352882
1997Q3	Poland	0.00997046	0.0173316	0.171174	-0.0353231	-0.031571		0.0216243	0.101979	164.9		1		1		1	1		1			1		1	-0.23887
1997Q4	Poland	0.0237052	0.0234305	0.171261	-0.062828	0.00739727		0.0296376	0.12708	221.196		1		1		1	1		1			1		1	-0.317335
1998Q1	Poland	-0.00126866	0.0310479	0.187708	-0.0458273	0.0831575	24	0.0290011	0.153742	195.904		1		1		1	1		1			1		1	-0.187823
1998Q2	Poland	0.0187134	0.0289598	0.18651	-0.0438396	0.0221524	21.5	0.0246196	0.160384	216.68		1		1		1	1		1			1		1	-0.168823
1998Q3	Poland	0.0182762	0.0306611	0.176611	-0.0458194	-0.0395088	18	0.0308553	0.172612	362.029		1		1		1	1		1			1		1	-0.164172
1998Q4	Poland	-0.00720447	0.00471298	0.146803	-0.056343	-0.0103451	15.5	0.0146249	0.182114	276.719		1		1		1	1		1			1		1	-0.154859
1999Q1	Poland	0.0130128	0.0127447	0.197859	-0.0645641	-0.0152558	13	0.0288217	0.177908	242.136		1		1		1	1		1			1		1	-0.0575045
1999Q2	Poland	0.00263071	0.0221465	0.192162	-0.0707306	0.00914131	13	0.0348086	0.186499	261.147		1		1		1	1		1			1		1	-0.1075
1999Q3	Poland	-0.00790333	0.0331092	0.173606	-0.0497159	0.00439983	14	0.0287872	0.182393	262.484		1		1		1	1		1			1		1	0.00940451
1999Q4	Poland	-0.00862784	0.0346768	0.142296	-0.0536238	-0.0188548	16.5	0.0316879	0.186912	212.144		1		1		1	1		1			1		1	-0.0316233
2000Q1	Poland	-0.00525415	0.0327421	0.191708	-0.0762525	0.0814683	17.5	0.0288247	0.172082	259.356		1		1		1	1		1			1		1	-0.117441
2000Q2	Poland	-0.0167303	0.0341466	0.186245	-0.0750058	-0.0032292	17.5	0.0197329	0.173859	287.285		1		1		1	1		1			1		1	-0.142805
2000Q3	Poland	-0.00649045	0.0230938	0.171442	-0.0517443	0.0315406	19	0.0113283	0.164439	247.845		1		1		1	1		1			1		1	-0.226768
2000Q4	Poland	-0.0326062	0.0231464	0.15315	-0.0565061	0.0184863	19	0.0139297	0.137779	241.024		1		1		1	1		1			1		1	-0.0616599
2001Q1	Poland	-0.0170026	0.0146642	0.192234	-0.0437853	0.0660957	17	0.00500379	0.096359	212.077		1		1		1	1		1			1		1	-0.210431
2001Q2	Poland	-0.0213703	0.00107526	0.189669	-0.0409916	0.0757498	15.5	0.0015982	0.0275639	163.204		1		1		1	1		1			1		1	-0.157513
2001Q3	Poland	-0.0326115	-0.00220595	0.176608	-0.0282437	-0.0726405	14.5	0.00186866	-0.0237773	246.491		1		1		1	1		1			1		1	-0.234285
2001Q4	Poland	-0.0124737	-0.0143567	0.160266	-0.034424	0.0326111	11.5	-0.00911668	-0.0612537	195.332		1		1		1	1		1			1		1	-0.147697
2002Q1	Poland	-0.0396899	-0.0209444	0.190738	-0.0417295	0.00782096	10	-0.000244422	-0.0773877	155.567		1		1		1	1		1			1		1	-0.105845
2002Q2	Poland	-0.0307675	-0.0258054	0.189618	-0.0388099	-0.0241413	8.5	-0.00900901	-0.0959196	201.933		1		1		1	1		1			1		1	-0.0573823
2002Q3	Poland	-0.0327892	-0.029188	0.176953	-0.0279144	-0.0896542	7.5	-0.00969954	-0.116352	249.779		1		1		1	1		1			1		1	-0.0648576
2002Q4	Poland	-0.0359002	-0.0317191	0.161111	-0.0309694	0.0229062	6.75	-0.012055	-0.12394	184.953		1		1		1	1		1			1		1	-0.0837758
2003Q1	Poland	-0.0230616	-0.0364441	0.194638	-0.0412906	-0.0329794	6	-0.0263819	-0.146603	175.522		1		1		1	1		1			1		1	-0.0489237
2003Q2	Poland	-0.0249192	-0.0294817	0.189888	-0.0222919	-0.0277044	5.25	-0.0243961	-0.150232	68.2379		1		1		1	1		1			1		1	-0.0344703
2003Q3	Poland	-0.0144176	-0.0261604	0.180958	-0.0239396	-0.0245098	5.25	-0.0250048	-0.15359	73.1406		1		1		1	1		1			1		1	-0.0338303
2003Q4	Poland	-0.0229921	-0.0249467	0.162763	-0.0217158	-0.0316155	5.25	-0.0185253	-0.164838	76.2506		1		1		1	1		1			1		1	-0.00501276
2004Q1	Poland	-0.018701	-0.0161303	0.184859	-0.0244537	-0.022951	5.25	-0.0115746	-0.139329	72.2268		1		1		1	1		1			1		1	0.00945357
2004Q2	Poland	-0.0261251	-0.0147621	0.18405	-0.0375902	0.0188783	5.25	-0.010991	-0.147473	72.3949		1		1		1	1		1			1		1	0.0132672
2004Q3	Poland	-0.0293076	-0.023771	0.173293	-0.026614	0.0664459	6.5	-0.0182984	-0.142481	64.3396		1		1		1	1		1			1		1	0.0174049
2004Q4	Poland	-0.00536016	-0.0216902	0.163852	-0.00775462	0.0542955	6.5	-0.0224548	-0.138573	69.3796		1		1		1	1		1			1		1	0.0359042
2005Q1	Poland	-0.0219538	-0.0247919	0.18725	-0.0022135	0.0462486	6	-0.0338998	-0.147268	52.8624		1		1		1	1		1			1		1	0.0997437
2005Q2	Poland	0.00143879	-0.029375	0.194218	-0.00758908	-0.0398432	5	-0.0318374	-0.138948	57.7569		1		1		1	1		1			1		1	0.148048
2005Q3	Poland	0.00555246	-0.0233148	0.181284	-0.0120395	0.0135156	4.5	-0.0290068	-0.130868	41.8513		1		1		1	1		1			1		1	0.175458
2005Q4	Poland	0.00222821	-0.0219062	0.163331	-0.00752604	0.0189579	4.5	-0.0262105	-0.102422	62.3034		1		1		1	1		1			1		1	0.120917
2006Q1	Poland	0.0231964	-0.0157973	0.194332	-0.0116688	0.0153509	4	-0.0251867	-0.09329	63.7204		1		1		1	1		1			1		1	0.141763
2006Q2	Poland	0.0145097	-0.00953644	0.195122	-0.0181805	-0.0227753	4	-0.0180951	-0.0523477	69.337		1		1		1	1		1			1		1	0.15355
2006Q3	Poland	0.0199402	-0.000360036	0.180679	-0.0231709	0.0018358	4	-0.0110234	-0.0227026	60.6516		1		1		1	1		1			1		1	0.13932
2006Q4	Poland	0.017201	0.00348918	0.164615	-0.0186983	0.0253204	4	-0.00734561	-1.14914e-05	47.1614		1		1		1	1		1			1		1	0.188268
2007Q1	Poland	0.0123736	0.0109802	0.19215	-0.0235164	-0.00891467	4	-0.00408599	0.0392807	52.792		1		1		1	1		1			1		1	0.226343
2007Q2	Poland	0.021133	0.0171907	0.19159	-0.0328948	0.0265416	4.5	-0.00212209	0.053089	60.5419		1		1		1	1		1			1		1	0.26575
2007Q3	Poland	0.0185693	0.0201245	0.178297	-0.0289441	-0.00100916	4.75	0.000992673	0.0873329	68.8026		1		1		1	1		1			1		1	0.328927
2007Q4	Poland	0.0186161	0.0317148	0.159404	-0.0292706	0.046332	5	0.00142389	0.0972521	67.0834		1		1		1	1		1			1		1	0.409526
2008Q1	Poland	0.0362406	0.0356985	0.189822	-0.0358633	0.0323995	5.75	0.0158119	0.123612	112.088		1		1		1	1		1			1		1	0.548595
2008Q2	Poland	0.0469846	0.0329598	0.186105	-0.0417453	0.0561913	6	0.0227142	0.123565	115.041		1		1		1	1		1			1		1	0.558755
2008Q3	Poland	0.0544033	0.0301794	0.180885	-0.0409395	0.0153071	6	0.0193655	0.102378	168.787		1		1		1	1		1			1		1	0.42796
2008Q4	Poland	0.0516825	0.0161674	0.184199	-0.0400368	-0.132891	5	0.0248828	0.0920788	314.124		1		1		1	1		1			1		1	0.273321
2009Q1	Poland	0.0501551	0.0101092	0.197944	-8.04748e-05	-0.145307	3.75	0.0180855	0.0841385	319.465		1		1		1	1		1			1			0.143838
2009Q2	Poland	0.0319662	0.00481518	0.186473	0.00441557	0.0239565	3.5	0.00908888	0.0482261	218.523		1		1		1	1		1			1			0.169132
2009Q3	Poland	0.0266476	-0.000522786	0.176525	-0.000825725	0.0661071	3.5	0.00809711	0.0317276	148.004		1		1		1	1		1			1			0.176663
2009Q4	Poland	0.0303857	0.00354858	0.180836	-0.000344259	0.00654126		0.00905301	0.0221281	124.228		1		1		1	1		1			1			0.120019
2010Q1	Poland	0.0337198	0.000464891	0.19784	-0.00459989	0.0268911		0.0104787	-0.0182611	113.46		1		1		1	1		1			1			0.0592849
2010Q2	Poland	0.0332092	0.00188218	0.187697	-0.00139031	-0.0309322		0.00965137	-0.00398294	217.147		1		1		1	1		1			1			-0.066882
2010Q3	Poland	0.039244	0.00477449	0.185258	-0.0170098	-0.000945275		0.0153222	-0.00558829	160.636		1		1		1	1		1			1			0.033198
2010Q4	Poland	0.0234649	0.00251998	0.187986	-0.023039	0.0195662		0.0132133	-0.0102169	150.615		1		1		1	1		1			1			-0.076984
2011Q1	Poland	0.00350839	0.00371488	0.19177	-0.00639104	0.0118532		0.0113903	0.013832	156.43		1		1			1					1			0.0102515
2011Q2	Poland	-0.00864079	0.00712867	0.178405	-0.0126275	0.00694753		0.0117705	0.024416	152.172		1		1			1					1			-0.00852283
2011Q3	Poland	-0.0310193	0.00514027	0.170254	-0.00957867	-0.0549868		0.0102375	0.0316387	309.018		1		1			1					1			-0.198199
2011Q4	Poland	-0.0308073	0.00434898	0.181668	-0.0163686	-0.0636254		0.00409067	0.0273197	309.612		1		1			1					1			-0.321448
2012Q1	Poland	-0.0482872	-0.00154159	0.185746	-0.007416	0.0411908		-0.000783582	0.00223014	204.673		1		1			1					1			-0.336471
2012Q2	Poland	-0.0529225	-0.0101283	0.177715	0.0043181	-0.00772123		-0.00793291	-0.0136809	215.38		1		1			1					1			-0.449401
2012Q3	Poland	-0.0607559	-0.0169495	0.169031	0.0121172	0.0134645		-0.0177558	-0.0326471	144.178		1		1			1					1			-0.48759
2012Q4	Poland	-0.0656936	-0.0247809	0.181795	0.00328281	0.0125273		-0.0258122	-0.042824	108.456		1		1			1					1			-0.501356
1993Q1	South_Africa	0.0200619	-0.0028581	0.204344	0.0501051		13	-0.0156165	-0.0534942					1		1		1	1			1
1993Q2	South_Africa	0.0276618	0.000671518	0.201359	0.0465668		13	0.00214211	-0.0543053					1		1		1	1			1
1993Q3	South_Africa	0.0336207	0.00755985	0.200072	0.0359692		13	-0.0113407	-0.0486564					1		1		1	1			1			-0.0822485
1993Q4	South_Africa	0.0389917	0.00751202	0.197732	0.053851		12	-0.0120948	-0.0344742					1		1		1	1			1			-0.154643
1994Q1	South_Africa	0.0433337	-0.00136787	0.200622	0.0341254		12	-0.00738567	-0.0358213					1		1		1	1			1		1	-0.170473
1994Q2	South_Africa	0.0429392	0.00194345	0.200693	0.0244784	-0.0613969	12	-0.00649871	-0.0255839					1		1		1	1			1		1	-0.0771122
1994Q3	South_Africa	0.0378177	0.00562448	0.203386	0.0130607	-0.00364863	13	-0.00516935	-0.00993428					1		1		1	1			1		1	-0.0870291
1994Q4	South_Africa	0.0256592	0.0146492	0.196166	0.0186826	0.0219386	13	-0.00155264	0.0154901	237.928				1		1		1	1			1		1	-0.0761585
1995Q1	South_Africa	-0.000868157	0.0107014	0.188653	0.007986	-0.00706851	14	0.010674	0.0265389	352.964				1		1		1	1			1		1	0.00537116
1995Q2	South_Africa	-0.0243512	0.00755348	0.183433	-0.00840305	-0.0473765	15	0.0145578	0.0532578	250.37				1		1		1	1			1		1	0.00485503
1995Q3	South_Africa	-0.043473	0.00425732	0.180703	0.0135673	0.024918	15	0.0195417	0.0461769	215.304				1		1		1	1			1		1	-0.0105586
1995Q4	South_Africa	-0.0473394	0.000567922	0.180458	0.0135745	0.0120645	15	0.02243	0.0383128	181.19				1		1		1	1			1		1	0.00957728
1996Q1	South_Africa	-0.0246261	0.00684969	0.184237	0.0117776	0.00157014	15	0.0235569	0.0622051	166.87				1		1		1	1			1		1	-0.0366983
1996Q2	South_Africa	-0.00671539	0.0177289	0.190606	0.00857733	-0.113372	16	0.025133	0.0811589	155.918				1		1		1	1			1		1	-0.0190152
1996Q3	South_Africa	0.00788113	0.0213098	0.193032	0.0240848	-0.0233617	16	0.025681	0.0868832	114.279				1		1		1	1			1		1	-0.0492703
1996Q4	South_Africa	0.0244574	0.0230221	0.19549	0.0165404	-0.0128313	17	0.024133	0.0843795	96.3843				1		1		1	1			1		1	0.0719413
1997Q1	South_Africa	0.016228	0.0181382	0.195336	0.00761514	0.0926215	17	0.0252514	0.0930961	82.8395				1		1		1	1			1		1	0.185757
1997Q2	South_Africa	0.0134869	0.0164587	0.191123	0.0102136	0.0321693	17	0.0217742	0.0894735	70.4218				1		1		1	1			1		1	0.220886
1997Q3	South_Africa	0.00776754	0.0107431	0.192473	0.016154	-0.00149652	17	0.0208262	0.0809822	151.837				1		1		1	1			1		1	0.23909
1997Q4	South_Africa	0.00227571	0.00442462	0.190642	0.0121326	-0.0198919	16	0.0135863	0.0740473	241.93				1		1		1	1			1		1	0.199596
1998Q1	South_Africa	-0.0144981	-0.00216449	0.189806	0.0239288	0.0201745	15	0.0134134	0.0829765	245.196				1		1		1				1		1	0.223875
1998Q2	South_Africa	-0.0206929	-0.00862831	0.18681	0.0188179	-0.0392942	20.209	0.005771	0.069131	312.646				1		1		1				1		1	0.227712
1998Q3	South_Africa	-0.0324141	-0.0187243	0.188339	0.00237759	-0.142288	21.85	-0.00287784	0.0807499	612.945				1		1		1				1		1	0.181778
1998Q4	South_Africa	-0.0438018	-0.0256853	0.186048	0.00122246	0.0417308	19.32	-0.0126409	0.0823507	652.363				1		1		1				1		1	0.145473
1999Q1	South_Africa	-0.0456617	-0.0244831	0.18469	0.0471049	-0.0269361	16.5	-0.0202464	-0.00433809	476.65				1		1		1		1		1		1	0.177188
1999Q2	South_Africa	-0.0446693	-0.0245327	0.185158	0.01899	0.0209401	14.91	-0.01896	-0.0585205	393.485				1		1		1		1		1		1	0.155101
1999Q3	South_Africa	-0.0420684	-0.0216722	0.183399	0.0215538	0.00238317	12.4	-0.0182186	-0.0772584	354.538				1		1		1		1		1		1	0.0880574
1999Q4	South_Africa	-0.0376102	-0.0187621	0.183965	0.0172974	-0.0102915	12	-0.0187215	-0.0757275	276.555				1		1		1		1		1		1	0.0331597
2000Q1	South_Africa	-0.0372608	-0.0156278	0.183666	0.0266499	0.00312485	11.75	-0.0170926	-0.0754656	297.879				1		1		1		1		1		1	-0.00784473
2000Q2	South_Africa	-0.0368637	-0.014545	0.181883	0.0288326	-0.0383633	11.75	-0.0154309	-0.075215	347.589				1		1		1		1		1		1	-0.0515662
2000Q3	South_Africa	-0.0357749	-0.0127909	0.180131	0.0237398	0.0105911	11.75	-0.0147697	-0.0712293	346.441				1		1		1		1		1		1	-0.0398882
2000Q4	South_Africa	-0.0351256	-0.0124451	0.180427	0.038531	-0.0518355	12	-0.016656	-0.0642906	418.133				1		1		1		1		1		1	-0.00598919
2001Q1	South_Africa	-0.0344538	-0.0141229	0.180325	0.0407481	-0.02572	12	-0.0172195	-0.0759216	341.339				1		1		1		1		1		1	-0.0151661
2001Q2	South_Africa	-0.0330661	-0.0173119	0.182426	0.0475648	0.0128707	11	-0.0194488	-0.0928434	252.049				1		1		1		1		1		1	-0.0687691
2001Q3	South_Africa	-0.0307553	-0.0228602	0.185215	0.0345697	-0.0486425	9.5	-0.0209581	-0.107465	302.099				1		1		1		1		1		1	-0.0159818
2001Q4	South_Africa	-0.0289707	-0.0234261	0.182484	0.0392387	-0.185822	9.5	-0.0204679	-0.125587	318.941				1		1		1		1		1		1	-0.102867
2002Q1	South_Africa	-0.0249235	-0.018784	0.185445	0.0400069	-0.0826077	11.5	-0.0189697	-0.125839	271.947				1		1		1				1		1	-0.208737
2002Q2	South_Africa	-0.0201888	-0.0150224	0.186733	0.0432471	0.0946939	12.5	-0.0262782	-0.132786	254.49				1		1		1				1		1	-0.162048
2002Q3	South_Africa	-0.0144058	-0.0151532	0.190848	0.0368646	-0.00536872	13.5	-0.0311918	-0.126093	318.217				1		1		1				1		1	-0.215319
2002Q4	South_Africa	-0.00890886	-0.0168199	0.187255	0.0337171	0.105596	13.5	-0.0297115	-0.116325	250.029				1		1		1				1		1	-0.12133
2003Q1	South_Africa	-0.0029401	-0.0159587	0.190904	0.0369937	0.112778	13.5	-0.0363223	-0.115034	186.669				1		1		1				1		1	-0.132572
2003Q2	South_Africa	0.00186414	-0.0194619	0.190019	0.0218792	0.0477143	12	-0.0402108	-0.0959787	189.664				1		1		1				1		1	-0.100228
2003Q3	South_Africa	0.00631989	-0.0224495	0.192374	0.0243574	0.0334438	10	-0.039921	-0.0805761	162.408				1		1		1				1		1	-0.155983
2003Q4	South_Africa	0.0263903	-0.025122	0.19505	0.0109686	0.0306396	8	-0.032818	-0.0638373	152.139				1		1		1				1		1	-0.170248
2004Q1	South_Africa	0.0286042	-0.0185463	0.192261	0.0111496	-0.0384146	8	-0.0291858	-0.0498286	135.007				1		1		1	1			1		1	-0.187565
2004Q2	South_Africa	0.0313436	-0.0131431	0.198139	-0.00842024	0.0431831	8	-0.0193499	-0.0459425	167.692				1		1		1	1			1		1	-0.180957
2004Q3	South_Africa	0.0195611	-0.0054234	0.19261	-0.00455461	0.0274821	7.5	-0.0103999	-0.0210594	143.288				1		1		1	1			1		1	-0.208838
2004Q4	South_Africa	0.0349741	-0.00332546	0.19164	-0.00943421	0.0168895	7.5	-0.00482889	-0.00353236	101.603				1		1		1	1			1		1	-0.171513
2005Q1	South_Africa	0.0253731	-0.00175954	0.194941	-0.00971494	-0.00350426	7.5	-0.00318627	-0.00829478	125.389				1		1		1	1			1		1	-0.2064
2005Q2	South_Africa	0.0273297	0.00745325	0.192521	0.00446778	-0.0480449	7	-0.000645584	0.00207279	93.0644				1		1		1	1			1		1	-0.0833231
2005Q3	South_Africa	0.0288829	0.0123986	0.190315	-0.00962052	0.00221397	7	0.00484178	0.0154294	73.8181				1		1		1	1			1		1	-0.209933
2005Q4	South_Africa	0.0491997	0.0104487	0.200392	-0.00394431	0.0105143	7	0.0158279	0.0314515	87.1826				1		1		1	1			1		1	-0.195575
2006Q1	South_Africa	0.0309057	0.0168867	0.200609	-0.0182971	0.0512193	7	0.0345755	0.0386158	84.6852				1		1		1	1			1		1	-0.0244857
2006Q2	South_Africa	0.0522128	0.0245316	0.20462	-0.0196822	-0.070455	7.5	0.0386832	0.050516	123.406				1		1		1	1			1		1	-0.0284195
2006Q3	South_Africa	0.0320253	0.0299841	0.191584	-0.0163687	-0.0956711	8	0.0458869	0.0657055	99.2584				1		1		1	1			1		1	0.0836849
2006Q4	South_Africa	0.0303812	0.0366998	0.191552	-0.0422838	-0.0228216	9	0.0582837	0.0809248	83.6443				1		1		1	1			1		1	0.0923448
2007Q1	South_Africa	0.0467767	0.043707	0.191765	-0.0252567	0.00471647	9	0.0573163	0.11604	72.7176				1		1		1	1			1		1	0.0574159
2007Q2	South_Africa	0.0213029	0.0426318	0.192981	-0.0280337	0.00907534	9.5	0.0544198	0.124412	86.609				1		1		1	1			1		1	0.182564
2007Q3	South_Africa	0.0261862	0.0461381	0.188437	-0.0386102	-0.000218595	10	0.0589511	0.118973	114.861				1		1		1	1			1		1	0.243467
2007Q4	South_Africa	0.0142492	0.0518632	0.181367	-0.0179424	0.0216977	11	0.0614195	0.13044	164.345				1		1		1	1			1		1	0.283649
2008Q1	South_Africa	0.03004	0.0503795	0.190847	-0.0294317	-0.114246	11	0.0523786	0.152434	271.265				1		1		1		1		1		1	0.262546
2008Q2	South_Africa	0.0119321	0.0523696	0.187675	-0.0311224	-0.0404157	12	0.0456159	0.164567	231.593				1		1		1		1		1		1	0.21691
2008Q3	South_Africa	0.0212813	0.0478912	0.179152	-0.0359025	0.0429705	12	0.036574	0.18966	364.032				1		1		1		1		1		1	0.203832
2008Q4	South_Africa	0.0178177	0.034738	0.187496	-0.0260419	-0.149821	11.5	0.0236527	0.193558	562.491				1		1		1		1		1		1	0.183917
2009Q1	South_Africa	0.021278	0.0096161	0.20441	-0.0249109	0.035128	9.5	-0.00175547	0.130723	425.849				1		1		1		1		1		1	0.0925442
2009Q2	South_Africa	0.00893572	-0.00628036	0.20358	0.00152785	0.151061	7.5	-0.0184328	0.0795692	292.187				1		1		1		1		1		1	0.0358651
2009Q3	South_Africa	0.0146242	-0.0110498	0.211085	-0.00449073	0.0626939	7	-0.0240765	0.0309101	197.356				1		1		1		1		1		1	0.0797723
2009Q4	South_Africa	0.00259241	-0.0115665	0.223449	-0.00751479	0.0145533		-0.0245744	0.00134002	149.47				1		1		1		1		1		1	0.106612
2010Q1	South_Africa	0.00671692	-0.0098861	0.223853	-0.0119951	0.0268939		-0.019056	-0.00816257	157.301				1		1		1		1		1		1	0.051326
2010Q2	South_Africa	0.0122112	-0.0112669	0.215474	0.000530535	0.0317086		-0.0186964	-0.0258143	210.229				1		1		1		1		1		1	-0.0284252
2010Q3	South_Africa	-0.00489017	-0.01154	0.215889	-0.00406989	0.0200349		-0.0127204	-0.0423428	157.504				1		1		1		1		1		1	0.0780742
2010Q4	South_Africa	-0.00880571	-0.00990151	0.218412	0.00676827	0.0174456		-0.0113654	-0.0521051	144.739				1		1		1		1		1		1	0.0906928
2011Q1	South_Africa	-0.00231748	-0.00741022	0.210983	-0.000219414	-0.0181696		-0.00655478	-0.0566612	163.305				1				1				1		1	0.0240886
2011Q2	South_Africa	-0.0195369	-0.0118212	0.214468	-0.00363893	0.00943589		-0.00947709	-0.0626546	158.99				1				1				1		1	0.0243618
2011Q3	South_Africa	-0.0238949	-0.0162905	0.222975	-0.00503932	-0.03511		-0.0120654	-0.0650017	277.613				1				1				1		1	-0.0291917
2011Q4	South_Africa	-0.0214424	-0.0173394	0.22176	-0.01526	-0.0923929		-0.0117034	-0.0662685	260.792				1				1				1		1	-0.17334
2012Q1	South_Africa	-0.0333973	-0.0203054	0.227336	-0.0234092	0.0592225		-0.0124258	-0.0740201	213.188				1				1				1			-0.119888
2012Q2	South_Africa	-0.0411576	-0.0210977	0.224393	-0.0304993	-0.0250654		-0.0150451	-0.079975	213.288				1				1				1			-0.166629
2012Q3	South_Africa	-0.0382306	-0.0273353	0.225091	-0.0340261	-0.00211443		-0.0189529	-0.0856827	176.018				1				1				1			-0.0968944
2012Q4	South_Africa	-0.0573943	-0.0313845	0.219761	-0.0337145	-0.0567575		-0.0236103	-0.0946056	162.72				1				1				1			-0.113962
1993Q1	Thailand	-0.127615	-0.0926598	0.0944155	-0.0510397		11	-0.0573853	-0.240435				1	1	1		1		1			1		1
1993Q2	Thailand	-0.0690984	-0.0869998	0.0993881	-0.0431954		10	-0.0477303	-0.198348				1	1	1		1		1			1		1
1993Q3	Thailand	-0.0556151	-0.0252032	0.110121	-0.0231595		9	-0.0379573	-0.140963				1	1	1		1		1			1		1	-1.0753
1993Q4	Thailand	-0.00974357	-0.0305816	0.0951746	-0.0528513		9	-0.0230036	-0.126891				1	1	1		1		1			1		1	-0.982524
1994Q1	Thailand	0.00469656	-0.0116116	0.0951989	-0.0426813		9	-0.0135998	-0.0704006				1	1	1		1		1			1		1	-0.784082
1994Q2	Thailand	-0.0180319	-0.0152147	0.0952898	-0.0529075	-0.00560592	9	0.00296014	0.0122022				1	1	1		1		1			1		1	-0.619562
1994Q3	Thailand	0.0333436	0.00473602	0.114115	-0.0497813	-0.0109912	9.5	0.0184129	0.0559527				1	1	1		1		1			1		1	-0.473407
1994Q4	Thailand	-0.089791	0.038299	0.0868277	-0.0486748	-0.00763907	9.5	0.0327637	0.130184				1	1	1		1		1			1		1	-0.310463
1995Q1	Thailand	0.0355127	0.0562048	0.0990284	-0.0578676	-0.00965573	10.5	0.0503186	0.193224				1	1	1		1		1			1	1		-0.136941
1995Q2	Thailand	0.0105502	0.0766466	0.0961412	-0.0634419	-0.0294072	10.5	0.0592948	0.200224				1	1	1		1		1			1	1		0.0604199
1995Q3	Thailand	0.0124429	0.0712871	0.112198	-0.0658215	0.0397945	10.5	0.0633675	0.238364				1	1	1		1		1			1	1		0.276935
1995Q4	Thailand	-0.0321712	0.0701845	0.0891573	-0.081729	0.0299128	10.5	0.0624942	0.270289				1	1	1		1		1			1	1		0.417452
1996Q1	Thailand	0.0793515	0.0779813	0.0994598	-0.0709541	0.0174668	10.5	0.0611591	0.324366				1	1	1		1		1			1	1		0.489228
1996Q2	Thailand	0.0799828	0.114985	0.0969894	-0.0682465	0.00782328	10.5	0.107897	0.361751				1	1	1		1		1			1	1		0.572237
1996Q3	Thailand	0.0366346	0.120629	0.108857	-0.0677193	0.00862797	10.5	0.104489	0.374097				1	1	1		1		1			1	1		0.625443
1996Q4	Thailand	0.168343	0.0882662	0.101877	-0.0447836	0.012421	10.5	0.089487	0.386724				1	1	1		1		1			1	1		0.672924
1997Q1	Thailand	0.0757145	0.0613784	0.101494	-0.0400266	0.025337	10.5	0.0694192	0.314663				1	1	1		1		1			1	1		0.700127
1997Q2	Thailand	0.0193413	0.0843306	0.0973401	-0.0218409	0.00352683	10.5	0.105125	0.309465	97.5516			1	1	1		1		1			1	1		0.747337
1997Q3	Thailand	-0.00242477	0.0782523	0.110643	-0.00340524	-0.197172	12.5	0.0627247	0.250874	172.571			1	1		1	1		1			1	1		0.654671
1997Q4	Thailand	0.0222242	0.0169785	0.0936706	0.116408	-0.142672	12.5	-0.0230569	-0.0557913	398.101			1	1		1	1		1			1	1		0.589477
1998Q1	Thailand	-0.0216344	-0.0411391	0.0958328	0.178405	-0.0751694	12.5	-0.0532177	-0.172609	239.772			1	1		1	1		1			1	1		0.495336
1998Q2	Thailand	-0.0721505	-0.0907591	0.100147	0.156648	0.16839	12.5	-0.0875919	-0.290273	394.012			1	1		1	1		1			1	1		0.431528
1998Q3	Thailand	0.0807751	-0.0989092	0.135008	0.153547	0.00540641	12.5	-0.112831	-0.337455	555.357			1	1		1	1		1			1	1		0.379148
1998Q4	Thailand	0.113353	-0.0870346	0.11264	0.145195	0.0298605	12.5	-0.131255	-0.426355	302.045			1	1		1	1		1			1	1		0.325335
1999Q1	Thailand	-0.0425536	-0.073464	0.103249	0.155587	-0.000424403	7	-0.10403	-0.462458	194.3			1	1		1	1		1			1	1		0.219388
1999Q2	Thailand	0.0452872	-0.083508	0.116595	0.118267	0.0032139	5.5	-0.100797	-0.222093	198.036			1	1		1	1		1			1	1		0.183237
1999Q3	Thailand	-0.0210567	-0.046663	0.125396	0.114454	-0.0424983	4	-0.0660862	-0.245529	204.429			1	1		1	1		1			1	1		0.127093
1999Q4	Thailand	0.116993	-0.0557559	0.114719	0.113828	-0.0332167	4	-0.0597007	-0.272673	164.285			1	1	1		1		1			1	1		0.0918954
2000Q1	Thailand	0.00438416	-0.0417441	0.10707	0.100245	0.0452849	4	-0.0606763	-0.220426	141.629			1	1	1		1		1			1	1		0.0850237
2000Q2	Thailand	-0.0210001	-0.0524144	0.109253	0.0837602	-0.0162343	3	-0.0586798	-0.24192	171.293			1	1	1		1		1			1	1		0.0250277
2000Q3	Thailand	0.000179289	-0.0520284	0.128718	0.0765035	-0.0429918	3	-0.0545814	-0.222454	151.666			1	1	1		1		1			1	1		0.000352118
2000Q4	Thailand	0.0506477	-0.048206	0.108537	0.0840062	-0.040014	3	-0.0531877	-0.2025	173.385			1	1	1		1		1			1	1		-0.0845403
2001Q1	Thailand	-0.00578696	-0.0565753	0.106547	0.04229	0.0168774	3	-0.0478411	-0.21239	174.849			1	1	1		1		1			1		1	-0.132786
2001Q2	Thailand	0.0267884	-0.0608427	0.114098	0.0661502	-0.0178413	4	-0.0480661	-0.186385	156.021			1	1	1		1		1			1		1	-0.146349
2001Q3	Thailand	-0.00641764	-0.061931	0.129647	0.0662169	0.00244808	4	-0.0456247	-0.178957	142.853			1	1	1		1		1			1		1	-0.238461
2001Q4	Thailand	-0.044805	-0.055106	0.10301	0.0840612	0.0145639	3.75	-0.0413565	-0.177707	131.666			1	1	1		1		1			1		1	-0.187673
2002Q1	Thailand	0.0461626	-0.0455177	0.112194	0.0643012	0.0346689	3.5	-0.0370404	-0.149	92.0326			1	1	1		1		1			1		1	-0.275552
2002Q2	Thailand	-0.0448848	-0.0438591	0.109947	0.0634078	-0.00126	3.5	-0.0262606	-0.124214	73.6161			1	1	1		1		1			1		1	-0.240186
2002Q3	Thailand	-0.0686723	-0.0378861	0.12379	0.0561789	-0.0133461	3.5	-0.0178575	-0.102058	114.76			1	1	1		1		1			1		1	-0.254234
2002Q4	Thailand	-0.09843	-0.0308353	0.0979994	0.0824532	-0.0237435	3.25	-0.0116761	-0.0951091	128.101			1	1	1		1		1			1		1	-0.321525
2003Q1	Thailand	-0.0811625	-0.0125426	0.0995205	0.0665974	-0.00764183	3.25	-0.00171176	-0.0573431	119.83			1	1	1		1		1			1		1	-0.311207
2003Q2	Thailand	-0.0368594	-0.0124274	0.109784	0.0728164	0.000199748	2.75	0.00517011	-0.022833	93.7328			1	1	1		1		1			1		1	-0.279064
2003Q3	Thailand	-0.0620302	-0.00677243	0.123072	0.0576388	0.0205198	2.75	0.0131383	0.0143544	54.3408			1	1	1		1		1			1		1	-0.248224
2003Q4	Thailand	-0.0641256	0.0132405	0.0983341	0.0734804	0.00371087	2.75	0.02163	0.0455755	66.8947			1	1	1		1		1			1		1	-0.289532
2004Q1	Thailand	-0.049425	0.0177671	0.101926	0.044959	0.000896354	2.75	0.0308395	0.068086	68.6513			1	1	1		1					1		1	-0.326098
2004Q2	Thailand	-0.0214608	0.0172231	0.116984	0.0460242	-0.00754662	2.75	0.0347881	0.0954603	76.4546			1	1	1		1					1		1	-0.353308
2004Q3	Thailand	-0.0945688	0.0190458	0.124011	0.0318008	-0.0227066	3	0.0405213	0.125836	63.6255			1	1	1		1					1		1	-0.259956
2004Q4	Thailand	-0.0274582	0.0340048	0.101964	0.0695534	-0.00757702	3.5	0.0462168	0.156462	60.6428			1	1	1		1					1		1	-0.237399
2005Q1	Thailand	0.00793006	0.0174543	0.112644	-0.0349235	0.0326358	3.75	0.0459336	0.172457	57.843			1	1	1		1			1		1		1	-0.209989
2005Q2	Thailand	0.0167553	0.0280309	0.120767	-0.0681924	-0.00948173	4	0.0526561	0.193379	47.5355			1	1	1		1			1		1		1	-0.0324889
2005Q3	Thailand	0.0253332	0.0361352	0.13447	0.0297537	0.00441763	4.75	0.0525794	0.19148	49.7647			1	1	1		1			1		1		1	0.115695
2005Q4	Thailand	-0.013786	0.0424937	0.10848	0.0223076	0.022493	5.5	0.0529455	0.19644	58.5639			1	1	1		1			1		1		1	0.0133063
2006Q1	Thailand	0.00144426	0.039586	0.112911	0.0236094	0.0274416	6	0.0542542	0.204222				1	1	1		1			1		1		1	0.102383
2006Q2	Thailand	0.0142574	0.0409691	0.121368	0.0105367	0.0310371	6.5	0.0508079	0.194816				1	1	1		1			1		1		1	0.0644636
2006Q3	Thailand	-0.00585084	0.0452425	0.134962	0.0454456	0.0119421	6.5	0.0471116	0.183226				1	1	1		1			1		1		1	0.124569
2006Q4	Thailand	-0.0819931	0.0482812	0.103754	0.0580797	0.024445	6.5	0.0421081	0.172864				1	1	1		1			1		1		1	0.0419231
2007Q1	Thailand	0.0358116	0.046071	0.117037	0.0818928	0.0125206	5	0.0395878	0.156511				1	1	1		1			1		1		1	0.0795842
2007Q2	Thailand	0.0523334	0.0479961	0.124405	0.0645072	0.0241082	4	0.0334585	0.162038				1	1	1		1			1		1		1	0.00383355
2007Q3	Thailand	0.040395	0.0607402	0.140024	0.0776031	-0.000911377	3.75	0.0285122	0.158849				1	1	1		1			1		1		1	-0.129359
2007Q4	Thailand	-0.0291988	0.062012	0.107347	0.108815	-0.0227131	3.75	0.0242019	0.159511				1	1	1		1			1		1		1	0.00228
2008Q1	Thailand	-0.00572203	0.0674416	0.113786	0.0404337	0.019703	3.5	0.0455769	0.173103				1	1	1		1			1		1		1	-0.0292557
2008Q2	Thailand	-0.0153373	0.0591741	0.117521	0.0533422	0.0166609	3.75	0.0311994	0.12355				1	1	1		1			1		1		1	-0.116607
2008Q3	Thailand	0.00444474	0.0512771	0.136533	0.00944295	-0.0417329	4.25	0.0186735	0.0882257				1	1	1		1			1		1		1	-0.205424
2008Q4	Thailand	0.0405784	-0.0197239	0.125851	-0.00145095	-0.0115628	3.25	0.00233876	0.0493981				1	1	1		1			1		1		1	-0.224757
2009Q1	Thailand	0.000831944	-0.0467053	0.127215	0.156692	-0.0069812	2	-0.011779	-0.0448554				1	1	1		1			1		1		1	-0.291202
2009Q2	Thailand	0.00722155	-0.0346234	0.131485	0.0881691	0.0121329	1.75	-0.022201	-0.0403038				1	1	1		1			1		1		1	-0.306302
2009Q3	Thailand	0.0330301	-0.0178245	0.153311	0.0967082	-0.0034315	1.75	-0.0222317	-0.0436598				1	1	1		1			1		1		1	-0.209685
2009Q4	Thailand	0.0538958	-0.00299122	0.125426	0.0824681	-0.00594538		-0.017166	-0.0550235				1	1	1		1			1		1		1	-0.143849
2010Q1	Thailand	0.0508786	0.0242437	0.123535	0.0732939	0.0250875		-0.0133992	-0.0331927				1	1	1		1			1		1		1	-0.127689
2010Q2	Thailand	0.033161	0.0111735	0.127734	0.0789732	0.0349287		-0.00712621	-0.0287217				1	1	1		1			1		1		1	-0.055677
2010Q3	Thailand	0.0138285	0.00374781	0.144495	0.0577244	0.00285364		-0.0094725	-0.0412684				1	1	1		1			1		1		1	0.0467854
2010Q4	Thailand	0.0303034	-0.00707052	0.123209	0.0865397	0.0159425		-0.0115537	-0.0404035				1	1	1		1			1		1		1	0.174122
2011Q1	Thailand	0.0125352	0.0125833	0.121851	0.0827498	-0.0277079		-0.0147298	-0.0610686				1	1			1					1		1	0.219597
2011Q2	Thailand	-0.0134956	-0.00571191	0.127289	0.0641094	0.000971801		-0.0210497	-0.0885144				1	1			1					1		1	0.267742
2011Q3	Thailand	0.00456727	-0.0033369	0.14777	0.0494423	-0.00248164		-0.0226172	-0.102284				1	1			1					1		1	0.255642
2011Q4	Thailand	-0.06812	-0.143298	0.133711	-0.0216539	-0.0164873		-0.0740363	-0.142739				1	1			1					1		1	0.0524263
2012Q1	Thailand	-0.0471244	-0.0271597	0.127133	-0.00416464	-0.000273121		-0.0198333	-0.107602				1	1			1					1			0.212596
2012Q2	Thailand	-0.000600596	-0.00706158	0.130958	0.000464163	0.0199118		-0.0112603	-0.0907746				1	1			1					1			0.241869
2012Q3	Thailand	0.0409265	-0.0174197	0.157903	0.0350051	0.00597355		-0.00532663	-0.0716771				1	1			1					1			0.244415
2012Q4	Thailand	-0.0129704	-0.0149756	0.127835	0.0103461	-0.00764854		0.00242305	-0.0605638				1	1			1					1			0.217808
1993Q1	Turkey	0.0548125	0.0991964	0.155625	-0.0424059		48	0.0923699	-0.00454964			1		1		1		1	1		1			1
1993Q2	Turkey	0.0643971	0.0935274	0.130666	-0.0617912		48	0.121416	0.09145			1		1		1		1	1		1			1
1993Q3	Turkey	0.0579426	0.0843052	0.100091	-0.0708712		48	0.0925275	0.115953			1		1		1		1	1		1			1	0.157785
1993Q4	Turkey	0.0938131	0.0731584	0.150085	-0.0558176		48	0.0737675	0.142234			1		1		1		1	1		1			1	0.209768
1994Q1	Turkey	-0.0282091	0.0516838	0.152604	-0.042215		56	0.0463372	0.0328027			1		1		1		1	1		1			1	0.137937
1994Q2	Turkey	-0.0750756	-0.106596	0.124339	0.0364374	-0.330989	79	-0.0732753	-0.199022			1		1		1		1	1		1			1	0.00898211
1994Q3	Turkey	-0.0410174	-0.0780684	0.0914158	0.0120934	0.0668266	63	-0.0635908	-0.121936			1		1		1		1	1		1			1	-0.108769
1994Q4	Turkey	-0.0692868	-0.0646979	0.122663	0.0010046	0.0509264	55	-0.0768146	-0.222395			1		1		1		1	1		1			1	-0.184125
1995Q1	Turkey	-0.0315821	-0.0617244	0.112334	-0.024265	0.0255192	55	-0.0807886	-0.145678			1		1		1		1	1		1			1	-0.129642
1995Q2	Turkey	-0.0543148	-0.0668687	0.114267	-0.029577	0.0415483	52	-0.0612445	-0.108817			1		1		1		1	1		1			1	-0.131755
1995Q3	Turkey	-0.0843024	-0.0646175	0.0765106	-0.0495153	0.0337142	50	-0.0500089	-0.0604921			1		1		1		1	1		1			1	-0.100158
1995Q4	Turkey	-0.0539199	-0.0744543	0.13608	-0.0715518	0.0255936	50	-0.100158	0.00172045			1		1		1		1	1		1			1	-0.106026
1996Q1	Turkey	-0.0867129	-0.0689749	0.130156	-0.0712284	-0.0178519	50	-0.0631383	-0.0347986			1		1		1		1	1		1			1	-0.113027
1996Q2	Turkey	-0.0508802	-0.0760991	0.112169	-0.082182	-0.00931903	50	-0.0543365	0.0156973	236.323		1		1		1		1	1		1			1	-0.0835769
1996Q3	Turkey	-0.0049634	-0.0785292	0.101188	-0.0606652	-0.0202349	50	-0.0524131	0.0940897	254.926		1		1		1		1	1		1			1	-0.0495798
1996Q4	Turkey	-0.0305732	-0.0802745	0.126205	-0.0597851	0.0213774	50	-0.0996349	-0.0276651	208.197		1		1		1		1	1		1			1	-0.00487739
1997Q1	Turkey	-0.195301	-0.081402	0.128572	-0.0826423	0.0186911	50	-0.0644638	-0.0112126	214.61		1		1		1		1	1		1			1	-0.0343841
1997Q2	Turkey	-0.113045	-0.0766788	0.128864	-0.0531517	0.0204418	50	-0.0383183	0.11228	190.017		1		1		1		1	1		1			1	0.0231163
1997Q3	Turkey	-0.00771726	-0.0639291	0.103529	-0.0508936	0.0216708	67	-0.0211823	0.179755	138.773		1		1		1		1	1		1			1	0.0555003
1997Q4	Turkey	0.00683	-0.0887739	0.135888	-0.0685603	0.0492164	67	-0.117214	0.135916	364.825		1		1		1		1	1		1			1	0.0846964
1998Q1	Turkey	0.117934	0.267855	0.0933294	-0.00501159	0.0302239	67	0.159621	0.279306	368.687		1		1		1		1	1		1			1	0.110907
1998Q2	Turkey	0.117219	0.16892	0.0991096	0.0122972	-0.0187465	67	0.0954669	0.249667	517.658		1		1		1		1	1		1			1	0.195947
1998Q3	Turkey	0.079673	0.0996669	0.0859894	0.000925387	0.0332898	67	0.118161	0.198508	900.115		1		1		1		1	1		1			1	0.181287
1998Q4	Turkey	0.0866151	0.154449	0.127877	0.0258489	0.0414198	67	0.145353	0.156955	736.661		1		1		1		1	1		1			1	0.122469
1999Q1	Turkey	0.105689	0.101686	0.11663	0.0373453	-0.00650037	67	0.0551367	0.0286586	630.201		1		1		1		1	1		1			1	0.116668
1999Q2	Turkey	0.0753749	0.0722057	0.115032	0.000664707	-0.00126013	67	0.0819985	0.00274024	601.536		1		1		1		1	1		1			1	0.103591
1999Q3	Turkey	0.0649496	0.0271547	0.109098	-0.0128323	0.0116405	67	0.0379923	-0.053769	599.517		1		1		1		1	1		1			1	0.128918
1999Q4	Turkey	0.0762371	0.056862	0.143602	-0.0116468	0.032063	60	0.0842803	0.00703596	443.204		1		1		1		1	1		1			1	0.117904
2000Q1	Turkey	0.0577629	0.0665406	0.104166	-0.0295119	0.0329873	60	0.0500308	0.0622064	492.794		1		1		1		1			1			1	0.137798
2000Q2	Turkey	0.103466	0.0753116	0.117726	-0.0290336	0.0214565	60	0.0712871	0.121066	493.658		1		1		1		1			1			1	0.170653
2000Q3	Turkey	0.0902281	0.0626181	0.10225	-0.0313274	0.017201	60	0.0562635	0.120596	571.97		1		1		1		1			1			1	0.166884
2000Q4	Turkey	0.0630783	0.0529787	0.141747	-0.0353349	0.0624146	60	0.0584232	0.120784	803.474		1		1		1		1			1			1	0.22843
2001Q1	Turkey	0.0236353	-0.00421706	0.101946	0.0120182	-0.092062	60	-0.0225846	-0.0743416	1066.21		1		1		1		1			1			1	0.131647
2001Q2	Turkey	0.0341118	-0.0549164	0.12294	0.0657583	-0.197305	60	-0.0736281	-0.331101	849.351		1		1		1		1			1			1	-0.0309245
2001Q3	Turkey	-0.0011665	-0.0653088	0.103433	0.0445839	-0.0807647	60	-0.0925131	-0.379486	975.992		1		1		1		1			1			1	-0.0558861
2001Q4	Turkey	0.00635505	-0.0972738	0.159759	0.0305098	0.0551641	60	-0.0865097	-0.456251	702.347		1		1		1		1			1			1	-0.192875
2002Q1	Turkey	0.0101716	-0.0673602	0.112757	0.0135106	0.225548	60	-0.0843552	-0.23485	586.633		1		1		1		1			1			1	-0.202563
2002Q2	Turkey	0.0344003	-0.0496455	0.128947	0.0142509	-0.0367387	55	-0.0796164	-0.254254	897.041		1		1		1		1			1			1	-0.225247
2002Q3	Turkey	0.0331393	-0.0521277	0.107629	0.0268395	-0.160443	55	-0.07467	-0.238219	1017.41		1		1		1		1			1			1	-0.318815
2002Q4	Turkey	0.0060484	-0.0431292	0.156141	0.00316742	0.0907076	55	-0.0831212	-0.156518	695.624		1		1		1		1			1			1	-0.330931
2003Q1	Turkey	-0.0445496	-0.0581829	0.108062	-0.0162876	-0.0138061	55	-0.0314773	-0.204749	969.856		1		1		1		1		1	1			1	-0.273843
2003Q2	Turkey	-0.0296181	-0.0674575	0.122459	-0.00874169	0.0796421	50	-0.0556153	-0.228906	751.436		1		1		1		1		1	1			1	-0.300766
2003Q3	Turkey	-0.0332505	-0.0522329	0.110955	0.00116159	0.089552	50	-0.0533976	-0.141779	538.055		1		1		1		1		1	1			1	-0.245528
2003Q4	Turkey	-0.0965687	-0.0442486	0.144344	-0.02423	-0.0548265	43	-0.0154615	-0.0186269	308.69		1		1		1		1		1	1			1	-0.24543
2004Q1	Turkey	-0.0443195	-0.0263153	0.10875	-0.0368292	0.0571791	43	0.0231128	0.0583311	316.132		1		1		1		1		1	1			1	-0.199095
2004Q2	Turkey	-0.0783393	-0.0142878	0.11122	-0.0256865	-0.0547354	38	0.030546	0.0756845	464.751		1		1		1		1		1	1			1	-0.166351
2004Q3	Turkey	-0.0737903	-0.0138313	0.100217	-0.0180058	-0.0174012	38	0.00665872	0.0288412	323.104		1		1		1		1		1	1			1	-0.194253
2004Q4	Turkey	0.00952437	-0.0109231	0.155349	-0.0320371	0.0107602	38	-0.00908925	0.0241688	264.357		1		1		1		1		1	1			1	-0.169434
2005Q1	Turkey	-0.0578375	0.00877502	0.106336	-0.0323829	0.0773836	32	0.0227574	0.099227	308.579		1		1		1		1		1	1			1	-0.156318
2005Q2	Turkey	-0.0997193	0.00622085	0.108974	-0.034039	0.00392369	28	0.026824	0.152245	295.043		1		1		1		1		1	1			1	-0.151372
2005Q3	Turkey	-0.0680647	0.0205093	0.105049	-0.0323282	0.0384127	28	0.0410927	0.153218	237.048		1		1		1		1		1	1			1	-0.102409
2005Q4	Turkey	-0.0258934	0.0338365	0.148779	-0.0449799	0.0404037	23	0.0650805	0.175792	223.155		1		1		1		1		1	1			1	0.00811917
2006Q1	Turkey	-0.0221934	0.0229035	0.114089	-0.0502275	0.0133932	23	0.0390836	0.200244	182.138		1		1		1		1		1	1			1	0.117486
2006Q2	Turkey	-0.00972992	0.0488925	0.121958	-0.0591635	-0.0967116	23	0.0651073	0.225657	294.422		1		1		1		1		1	1			1	0.095917
2006Q3	Turkey	-0.000435349	0.044247	0.109455	-0.0480594	-0.0255848	23	0.0240492	0.210449	256.377		1		1		1		1		1	1			1	0.122992
2006Q4	Turkey	-0.0401333	0.0463313	0.146587	-0.0445527	0.0410071	27	0.0276841	0.19321	207.108		1		1		1		1		1	1			1	0.185671
2007Q1	Turkey	0.00139304	0.043565	0.118658	-0.0479259	0.0324308	27	0.0419699	0.159126	216.198		1		1		1		1		1	1			1	0.175196
2007Q2	Turkey	0.0749702	0.0430511	0.134171	-0.0464332	0.0431354	27	0.0456098	0.176737	189.037		1		1		1		1		1	1			1	0.203565
2007Q3	Turkey	0.00458194	0.0409213	0.112802	-0.0551224	0.0126659	27	0.0548065	0.164779	220.432		1		1		1		1		1	1			1	0.266346
2007Q4	Turkey	-0.0500478	0.0576081	0.145845	-0.0593632	0.0642951	25	0.0557517	0.189965	238.829		1		1		1		1		1	1			1	0.321208
2008Q1	Turkey	0.0131961	0.0587704	0.117305	-0.0486497	-0.0226863	25	0.0558051	0.158876	348.195		1		1		1		1		1	1			1	0.363175
2008Q2	Turkey	0.00637368	0.0273302	0.121493	-0.057661	-0.0554727	25	0.0129412	0.0883569	383.893		1		1		1		1		1	1			1	0.34191
2008Q3	Turkey	-0.00293087	0.012549	0.116369	-0.0521295	0.0703034	25	0.00854886	0.00487723	391.255		1		1		1		1		1	1			1	0.338704
2008Q4	Turkey	-0.0619283	-0.0341495	0.157712	-0.0210905	-0.0978601	25	-0.0529137	-0.0941004	534.211		1		1		1		1		1	1			1	0.214267
2009Q1	Turkey	0.0270651	-0.117609	0.142278	0.0111803	-0.0341328	25	-0.0837927	-0.207764	527.917		1		1		1		1		1	1			1	0.100945
2009Q2	Turkey	-0.0239204	-0.0815334	0.138351	-0.0105322	0.0167327	18	-0.0401384	-0.267619	338.856		1		1		1		1		1	1			1	0.0820814
2009Q3	Turkey	0.016885	-0.0466593	0.129048	-0.0245856	0.0112204	18	-0.0490249	-0.270292	290.35		1		1		1		1		1	1			1	0.0314688
2009Q4	Turkey	0.063561	-0.0271612	0.177115	-0.0193614	0.0101579		-0.0416395	-0.209256	196.503		1		1		1		1		1	1			1	-0.00948998
2010Q1	Turkey	0.000763248	-0.0363389	0.136759	-0.0386948	0.0557698		-0.0466222	-0.136721	208.679		1		1		1		1		1	1			1	-0.0622181
2010Q2	Turkey	-0.00704098	-0.0140648	0.13769	-0.0407048	0.0295316		-0.0405837	-0.0840831	284.012		1		1		1		1		1	1			1	-0.0656058
2010Q3	Turkey	-0.0194846	-0.00955463	0.125652	-0.0688066	-0.00202379		-0.0136222	-0.0744833	220.334		1		1		1		1		1	1			1	-0.0327471
2010Q4	Turkey	0.0595231	0.0189049	0.171525	-0.0721861	0.0103412		0.0112933	0.0838476	176.988		1		1		1		1		1	1			1	-0.00425239
2011Q1	Turkey	0.0357953	0.0363157	0.132901	-0.0956845	-0.0886143		0.0318635	0.059594	204.467		1		1				1			1			1	0.0395706
2011Q2	Turkey	0.0403479	0.0413664	0.136569	-0.0933899	-0.0184862		0.0159389	0.10109	200.539		1		1				1			1			1	0.05346
2011Q3	Turkey			0.128315	-0.0907984	-0.0883759				366.12		1		1				1			1			1	-0.0623077
2011Q4	Turkey			0.158109	-0.080068	0.0288345				385.125		1		1				1			1			1	-0.124498
2012Q1	Turkey			0.135227	-0.0698321	0.0458756				305.615		1		1				1			1				-0.146741
2012Q2	Turkey			0.144373	-0.0533087	0.0178642				304.198		1		1				1			1				-0.165972
2012Q3	Turkey			0.135286	-0.0544206	0.0122026				235.542		1		1				1			1				-0.181431
2012Q4	Turkey					0.00506167				176.718		1		1				1			1				-0.189743
1993Q1	Uruguay	-0.120307	-0.112409		-0.028264		148.5	-0.148002	-0.246044		1			1		1		1	1			1		1
1993Q2	Uruguay	-0.105208	-0.13096		-0.00516309	0.0344525	153.7	-0.162207	-0.302805		1			1		1		1	1			1		1
1993Q3	Uruguay	-0.0842095	-0.0865354		-0.0434706	0.0580288	173.2	-0.0981694	-0.258282		1			1		1		1	1			1		1	-0.278962
1993Q4	Uruguay	-0.0735396	-0.0807225		-0.0426319	0.0360214	164.3	-0.0910674	-0.175999		1			1		1		1	1			1		1	-0.276196
1994Q1	Uruguay	-0.0525827	-0.0589709		-0.04275	0.0297749	186.9	-0.0572512	-0.0973221		1			1		1		1	1			1		1	-0.397633
1994Q2	Uruguay	-0.04248	-0.0146996		-0.0444629	0.00411962	184.4	-0.00357763	-0.0890106		1			1		1		1	1			1		1	-0.344825
1994Q3	Uruguay	-0.0425082	0.00206884		-0.0384376	-0.0269212	172.3	-0.0291352	-0.0382624		1			1		1		1	1			1		1	-0.334817
1994Q4	Uruguay	-0.0312701	-0.00327443		-0.0335071	0.0175177	182.3	-0.011826	-0.168795		1			1		1		1	1			1		1	-0.377904
1995Q1	Uruguay	-0.0365487	-0.0182231		-0.0275024	0.0223813	194	-0.0348219	-0.0580254		1			1		1		1	1			1		1	-0.446095
1995Q2	Uruguay	-0.0308438	-0.00407127		-0.0520148	-0.00112309	189.4	-0.0111625	-0.0858447		1			1		1		1	1			1		1	-0.389832
1995Q3	Uruguay	-0.02586	-0.0504142		-0.0167625	0.0251521	169.7	-0.13839	-0.100007		1			1		1		1	1			1		1	-0.182121
1995Q4	Uruguay	-0.016724	-0.0210108		-0.0489213	-0.00687947	178.7	-0.0267947	-0.055577		1			1	1			1	1			1		1	0.113546
1996Q1	Uruguay	0.0013634	0.0104507		-0.0306168	0.00378393	176.3	0.0298606	-0.0341442		1			1	1			1	1			1		1	0.180294
1996Q2	Uruguay	0.0218495	0.00809497		-0.043552	0.00419076	169.3	-0.00727319	0.0640167		1			1	1			1	1			1		1	0.0746028
1996Q3	Uruguay	0.0375401	0.054777		-0.0586257	-0.0143607	153.1	0.0378471	0.168379		1			1	1			1	1			1		1	0.0623927
1996Q4	Uruguay	0.0478371	0.0636254		-0.0304799	0.0168555	160.3	0.0643182	0.121771		1			1	1			1	1			1		1	0.0753406
1997Q1	Uruguay	0.0503128	0.0520929		-0.0231334	0.0220684	144.5	0.0267752	0.173422		1			1	1			1	1			1		1	0.18239
1997Q2	Uruguay	0.0517754	0.0982978		-0.0463422	0.00360843	138.8	0.101993	0.248796		1			1	1			1	1			1		1	0.238925
1997Q3	Uruguay	0.0621781	0.0883267		-0.0473377	0.00508976	92.4	0.100779	0.239189		1			1	1			1	1			1		1	0.267036
1997Q4	Uruguay	0.0739194	0.0995623		-0.0579873	0.00149207	95.5	0.123366	0.264792		1			1	1			1	1			1		1	0.222629
1998Q1	Uruguay	0.0875118	0.11156		-0.0355683	0.0193034	89.5	0.110702	0.284804		1			1	1			1	1			1		1	0.381139
1998Q2	Uruguay	0.0988953	0.112315		-0.0602868	-0.00600074	68.4	0.147341	0.312858		1			1	1			1	1			1		1	0.455738
1998Q3	Uruguay	0.106823	0.141803		-0.0691809	-0.000294295	61.1	0.164477	0.375771		1			1	1			1	1			1		1	0.473501
1998Q4	Uruguay	0.102846	0.137		-0.0857403	-0.00862642	73.7	0.189361	0.412724		1			1	1			1	1			1		1	0.508426
1999Q1	Uruguay	0.0992878	0.105212		-0.0722497	0.0659781	69.47	0.145224	0.329534		1			1	1			1	1			1		1	0.402591
1999Q2	Uruguay	0.110017	0.1011		-0.0749492	-0.00184616	64.44	0.148843	0.351095		1			1	1			1	1			1		1	0.403859
1999Q3	Uruguay	0.119384	0.0787708		-0.0781418	-0.018239	56.88	0.121796	0.317568		1			1	1			1	1			1		1	0.346906
1999Q4	Uruguay	0.109337	0.0746368		-0.0419354	0.00542467	66.39	0.123151	0.186403		1			1	1			1	1			1		1	0.26776
2000Q1	Uruguay	0.123116	0.0942545		-0.0695694	-0.0112419	54.54	0.163133	0.308914		1			1	1			1	1			1		1	0.260705
2000Q2	Uruguay	0.101076	0.0542569		-0.0540716	0.0105237	56.98	0.0747554	0.150547		1			1	1			1	1			1		1	0.263995
2000Q3	Uruguay	0.0843484	0.0502896		-0.0281552	-0.013432	55.34	0.0699166	0.119381		1			1	1			1	1			1		1	0.380894
2000Q4	Uruguay	0.0841538	0.0501584		-0.0576451	0.0224994	57.26	0.115158	0.128931		1			1	1			1	1			1		1	0.334968
2001Q1	Uruguay	0.0575296	0.0622178		-0.0417342	-0.0173895	54.73	0.106506	0.127051		1			1	1			1	1			1		1	0.227032
2001Q2	Uruguay	0.0405672	0.0191489		-0.0692499	0.00865561	51.56	0.107706	0.116263	251.45	1			1	1			1	1			1		1	0.232832
2001Q3	Uruguay	0.110434	-0.0149551		-0.0624729	-0.00388061	70.83	0.0583669	0.0230473	299.168	1			1	1			1	1			1		1	0.173361
2001Q4	Uruguay	0.0679633	-0.0217669		-0.0520241	-0.0322106	71.66	0.001968	0.0716674	284.203	1			1	1			1	1			1		1	0.15893
2002Q1	Uruguay	0.0145851	-0.0697274		-0.0341031	0.0575336	105.72	-0.02097	-0.136208	525.233	1			1		1		1	1			1	1		0.220481
2002Q2	Uruguay	-0.0177926	-0.0637357		-0.0245767	-0.0327405	147.26	-0.0345428	-0.126993	868.643	1			1		1		1	1			1	1		0.174135
2002Q3	Uruguay	-0.0475874	-0.182172		0.0296273	-0.285669	247.17	-0.263686	-0.51321	1642.71	1			1		1		1	1			1	1		0.0588903
2002Q4	Uruguay	-0.0704106	-0.193816		0.0328418	0.0167387	316.01	-0.245423	-0.509328	1227.62	1			1		1		1	1			1	1		-0.0716033
2003Q1	Uruguay	-0.0714601	-0.173728		-0.0123844	-0.0729675	227.552	-0.184545	-0.643806	1343.94	1			1		1		1				1	1		-0.140159
2003Q2	Uruguay	-0.0935019	-0.138737		0.0183647	-0.0442344	131.762	-0.166842	-0.389786	720.122	1			1		1		1				1	1		-0.229337
2003Q3	Uruguay	-0.102041	-0.142339		-0.00693504	0.0371252	71.988	-0.150116	-0.505682	691.221	1			1		1		1				1	1		-0.197706
2003Q4	Uruguay	-0.111122	-0.0796295		-0.00726506	-0.0546824	46.267	-0.0818338	-0.312832	636.493	1			1		1		1				1	1		-0.216698
2004Q1	Uruguay	-0.0119816	-0.0731454		-0.0102458	-0.0206824	48.572	-0.114828	-0.259735	576.389	1			1		1		1		1		1	1		-0.285833
2004Q2	Uruguay	-0.108318	-0.0544621		0.00304351	0.0280739	51.188	-0.0644483	-0.234118	709.787	1			1		1		1		1		1	1		-0.305757
2004Q3	Uruguay	-0.113109	-0.0565428		0.000659623	0.0384997	10	-0.0607234	-0.266079	497.236	1			1		1		1		1		1	1		-0.296139
2004Q4	Uruguay	-0.100265	-0.0173164		0.023596	0.0331679	10	-0.0503335	-0.0897151	388.033	1			1		1		1		1		1	1		-0.347095
2005Q1	Uruguay	-0.104225	-0.0317409		-0.00677429	0.0305378	10	-0.0391972	-0.119877	427.308	1			1		1		1		1		1	1		-0.317127
2005Q2	Uruguay	-0.0910366	-0.0210831		0.0211595	0.0312536	10	-0.057523	-0.0820826	405.924	1			1		1		1		1		1	1		-0.346489
2005Q3	Uruguay	-0.0774677	-0.0084359		0.0242435	0.0204382	10	-0.0534875	-0.0926711	310.468	1			1	1			1		1		1	1		-0.496392
2005Q4	Uruguay	-0.0867465	-0.0147415		0.0384113	0.0367371	10	-0.096904	-0.033214	297.622	1			1	1			1		1		1	1		-0.395843
2006Q1	Uruguay	-0.084104	-0.00368943		-0.00616828	-0.0240253	10	-0.0426509	0.0489894	223.182	1			1	1			1		1		1		1	-0.373736
2006Q2	Uruguay	-0.0848619	-0.0177501		0.0089799	0.00127212	10	-0.0345144	-0.0345642	306.541	1			1	1			1		1		1		1	-0.391705
2006Q3	Uruguay	-0.083445	-0.0192768		-0.0124777	0.00908596	10	-0.041013	0.0128396	254.1	1			1	1			1		1		1		1	-0.347531
2006Q4	Uruguay	-0.0742915	-0.026394		-0.0181074	-0.0160207	10	-0.0434628	-0.000790267	184.768	1			1	1			1		1		1		1	-0.494487
2007Q1	Uruguay	-0.0678696	0.0023919		-0.00582162	0.000951459	10	-0.0123257	0.00437315	183.762	1			1	1			1		1		1		1	0.168498
2007Q2	Uruguay	-0.0585015	-0.0042361		0.00960428	0.00588545	10	-0.029459	-0.00380271	155.584	1			1	1			1		1		1		1	-0.308166
2007Q3	Uruguay	-0.051543	0.00609235		-0.0303918	0.0225323	10	-0.0100431	0.0512942	212.248	1			1	1			1		1		1		1	-0.0250294
2007Q4	Uruguay	-0.0456739	0.00777096		-0.0137206	0.0285002	10	-0.013592	0.0825402	242.655	1			1	1			1		1		1		1	-0.202215
2008Q1	Uruguay	-0.0206105	0.0185601		-0.0452036	0.0335091	10	0.0260451	0.0543134	342.555	1			1		1		1		1		1		1	0.148077
2008Q2	Uruguay	0.00151355	0.0297386		-0.0884238	0.0425509	10	0.0265962	0.201769	294.318	1			1		1		1		1		1		1	0.120817
2008Q3	Uruguay	0.0193671	0.031754		-0.0492276	0.0348151	10	0.0202309	0.142504	412.477	1			1		1		1		1		1		1	-0.0176554
2008Q4	Uruguay	0.0367014	0.0209161		-0.0457773	-0.0384103	10	0.0140204	0.159553	685.446	1			1		1		1		1		1		1	-0.10923
2009Q1	Uruguay	0.034465	-0.0110197		-0.00664417	0.038438		-0.0560383	0.0541627	636.032	1			1		1		1		1		1		1	-0.132551
2009Q2	Uruguay	0.0343383	-0.0158176		-0.000550416	-0.0396201		-0.0578999	-0.0416916	383.377	1			1		1		1		1		1		1	0.271982
2009Q3	Uruguay	0.0342508	-0.00047694		-0.0274272	0.0293081		-0.0383975	0.100326	320.745	1			1		1		1		1		1		1	0.0129689
2009Q4	Uruguay	0.02904	0.0113897		-0.0045246	0.0817308		-0.0311762	-0.0779785	238.44	1			1		1		1		1		1		1	-0.0557782
2010Q1	Uruguay	0.0247255	0.0224095		-0.0148664	0.0643836		0.00556384	0.0414889	191.144	1			1		1		1		1		1		1	-0.146897
2010Q2	Uruguay	0.0184777	0.0339706		0.00250729	0.0263962		0.0150524	0.0165853	259.977	1			1		1		1		1		1		1	-0.22299
2010Q3	Uruguay	0.0158363	0.0215648		-0.0266346	-0.052315		0.0249136	0.0135052	213.886	1			1		1		1		1		1		1	-0.321997
2010Q4	Uruguay	0.0184003	0.0277342		-0.0795013	0.0107236		0.0544571	0.0874705	188.244	1			1		1		1		1		1		1	0.19322
2011Q1	Uruguay	0.0194916	0.0356994		-0.0449087	0.0290655		0.0434593	0.0530663	176.489	1			1				1				1		1	-0.235652
2011Q2	Uruguay	0.0270105	0.0344304		-0.0559285	0.0251298		0.0566625	-0.0437659	151.086	1			1				1				1		1	-0.0853642
2011Q3	Uruguay	0.0287397	0.0418783		-0.0526593	0.0098224		0.0554167	-0.00215708	311.558	1			1				1				1		1	0.183125
2011Q4	Uruguay	0.0337587	0.00688748		-0.0615871	-0.00267769		0.0462947	-0.0227968	212.848	1			1				1				1		1	0.364007
2012Q1	Uruguay	0.0417992	0.0154173		-0.0798927	0.0351559		0.0477395	0.0297	172.749	1			1				1				1			0.271036
2012Q2	Uruguay	0.0446107	0.00649665		-0.101781	-0.00608844		0.0480568	0.0918991	197.026	1			1				1				1			0.57797
2012Q3	Uruguay	0.053662	0.00425014		-0.0838988	-0.0252148		0.0492869	0.103507	138.851	1			1				1				1			0.382854
2012Q4	Uruguay	0.0592083	-0.0113457		-0.111933	0.0916823		0.0485138	0.006195	127.451	1			1				1				1			0.307695
